# Supplementary material for: Constraining composition and temperature variations in the mantle transition zone
Source: Nat Commun. 2022 Mar 1;13:1094. doi: 10.1038/s41467-022-28709-7 (PMC8888558; doi:10.1038/s41467-022-28709-7)
Supplement: Supplementary file 5 — Supplementary Data 2 [file 41467_2022_28709_MOESM5_ESM.zip › Supplementary Data 2.txt]

Note: The 410 depth	data is from Huang et al. (2019), the Δvp and Δvs data are from SP12RTS model by Koelemeijer et al. (2016).
Huang, Q., Schmerr, N., Waszek, L. & Beghein, C. Constraints on Seismic Anisotropy in the Mantle Transition Zone From Long‐Period SS Precursors. Journal of Geophysical Research: Solid Earth 124, 6779-6800, doi:10.1029/2019jb017307 (2019).
Koelemeijer, P., Ritsema, J., Deuss, A. & van Heijst, H. J. SP12RTS: a degree-12 model of shear- and compressional-wave velocity for Earth's mantle. Geophysical Journal International 204, 1024-1039, doi:10.1093/gji/ggv481 (2016).
lat	lon	depth	Δvp	Δvs	wadsleyite proportion	wadsleyite proportion uncertainty	T anomaly	T anomaly uncertainty	water content	water content uncertainty
º	º	km	%	%	vol%	vol%	K	K	wt%	wt%
-90	0	408.29	-0.0128	0.1224	55	7	-62	30	0.4	0.3
-90	4	408.13	-0.0128	0.1224	55	7	-63	30	0.4	0.3
-90	8	407.88	-0.0128	0.1225	55	7	-64	30	0.4	0.3
-90	12	407.67	-0.0128	0.1225	55	7	-66	30	0.4	0.3
-90	16	407.57	-0.0128	0.1225	55	7	-66	30	0.4	0.3
-90	20	407.59	-0.0128	0.1225	55	7	-66	30	0.4	0.3
-90	24	407.65	-0.0128	0.1225	55	7	-66	30	0.4	0.3
-90	28	407.71	-0.0128	0.1226	55	7	-65	30	0.4	0.3
-90	32	407.74	-0.0128	0.1226	55	7	-65	30	0.4	0.3
-90	36	407.69	-0.0128	0.1226	55	7	-66	30	0.4	0.3
-90	40	407.55	-0.0128	0.1226	55	7	-67	30	0.4	0.3
-90	44	407.27	-0.0128	0.1226	55	8	-69	30	0.4	0.3
-90	48	406.84	-0.0128	0.1226	55	8	-72	30	0.4	0.3
-90	52	406.24	-0.0128	0.1226	55	8	-76	31	0.4	0.3
-90	56	405.52	-0.0128	0.1226	54	8	-80	31	0.4	0.3
-90	60	404.84	-0.0128	0.1226	54	8	-86	31	0.4	0.3
-90	64	404.48	-0.0128	0.1226	54	8	-89	31	0.4	0.3
-90	68	404.72	-0.0128	0.1226	54	8	-87	31	0.4	0.3
-90	72	405.57	-0.0128	0.1226	54	8	-80	31	0.4	0.3
-90	76	406.77	-0.0128	0.1226	55	8	-73	30	0.4	0.3
-90	80	408.00	-0.0128	0.1225	55	7	-64	30	0.4	0.3
-90	84	409.02	-0.0128	0.1225	56	7	-57	29	0.4	0.3
-90	88	409.72	-0.0128	0.1225	56	7	-51	29	0.4	0.3
-90	92	410.10	-0.0128	0.1225	56	7	-49	29	0.4	0.3
-90	96	410.22	-0.0128	0.1225	56	7	-48	29	0.4	0.3
-90	100	410.16	-0.0128	0.1224	56	7	-49	29	0.4	0.3
-90	104	410.04	-0.0129	0.1224	56	7	-49	29	0.4	0.3
-90	108	409.97	-0.0129	0.1224	56	7	-50	29	0.4	0.3
-90	112	409.95	-0.0129	0.1224	56	7	-50	29	0.4	0.3
-90	116	409.90	-0.0129	0.1224	56	7	-50	29	0.4	0.3
-90	120	409.74	-0.0129	0.1223	56	7	-51	29	0.4	0.3
-90	124	409.48	-0.0129	0.1223	56	7	-53	30	0.4	0.3
-90	128	409.16	-0.0129	0.1223	56	7	-55	30	0.4	0.3
-90	132	408.84	-0.0129	0.1223	56	7	-58	29	0.4	0.3
-90	136	408.56	-0.0129	0.1223	56	7	-60	29	0.4	0.3
-90	140	408.36	-0.0129	0.1223	55	7	-61	30	0.4	0.3
-90	144	408.25	-0.0129	0.1223	55	7	-62	30	0.4	0.3
-90	148	408.25	-0.0129	0.1223	55	7	-62	30	0.4	0.3
-90	152	408.35	-0.0129	0.1223	55	7	-61	30	0.4	0.3
-90	156	408.52	-0.0129	0.1223	56	7	-60	29	0.4	0.3
-90	160	408.71	-0.0129	0.1223	56	7	-59	29	0.4	0.3
-90	164	408.89	-0.0129	0.1224	56	7	-58	29	0.4	0.3
-90	168	409.05	-0.0129	0.1224	56	7	-56	30	0.4	0.3
-90	172	409.23	-0.0128	0.1224	56	7	-55	30	0.4	0.3
-90	176	409.51	-0.0128	0.1224	56	7	-53	30	0.4	0.3
-90	180	409.91	-0.0128	0.1224	56	7	-50	29	0.4	0.3
-90	184	410.38	-0.0128	0.1224	56	7	-47	29	0.4	0.3
-90	188	410.84	-0.0128	0.1225	56	7	-43	29	0.4	0.3
-90	192	411.21	-0.0128	0.1225	57	7	-40	30	0.4	0.3
-90	196	411.50	-0.0128	0.1225	57	7	-38	29	0.4	0.3
-90	200	411.72	-0.0128	0.1225	57	7	-36	29	0.4	0.3
-90	204	411.87	-0.0128	0.1225	57	7	-35	29	0.4	0.3
-90	208	411.99	-0.0128	0.1226	57	7	-34	29	0.4	0.3
-90	212	412.09	-0.0128	0.1226	57	7	-33	29	0.4	0.3
-90	216	412.23	-0.0128	0.1226	57	7	-32	30	0.4	0.3
-90	220	412.49	-0.0128	0.1226	57	7	-30	30	0.4	0.3
-90	224	412.90	-0.0128	0.1226	57	7	-27	30	0.4	0.3
-90	228	413.44	-0.0128	0.1226	58	7	-23	30	0.4	0.3
-90	232	414.04	-0.0128	0.1226	58	7	-17	30	0.4	0.3
-90	236	414.63	-0.0128	0.1226	58	7	-13	30	0.4	0.3
-90	240	415.15	-0.0128	0.1226	59	7	-9	30	0.4	0.3
-90	244	415.56	-0.0128	0.1226	59	7	-5	31	0.4	0.3
-90	248	415.82	-0.0128	0.1226	59	7	-3	31	0.4	0.3
-90	252	415.92	-0.0128	0.1226	59	7	-2	31	0.4	0.3
-90	256	415.85	-0.0128	0.1225	59	7	-3	31	0.4	0.3
-90	260	415.62	-0.0128	0.1225	59	7	-5	31	0.4	0.3
-90	264	415.24	-0.0128	0.1225	59	7	-8	30	0.4	0.3
-90	268	414.75	-0.0128	0.1225	58	7	-12	30	0.4	0.3
-90	272	414.15	-0.0128	0.1225	58	7	-17	30	0.4	0.3
-90	276	413.49	-0.0128	0.1225	58	7	-23	30	0.4	0.3
-90	280	412.78	-0.0128	0.1224	57	7	-28	30	0.4	0.3
-90	284	412.07	-0.0129	0.1224	57	7	-34	29	0.4	0.3
-90	288	411.38	-0.0129	0.1224	57	7	-39	30	0.4	0.3
-90	292	410.78	-0.0129	0.1224	56	7	-43	29	0.4	0.3
-90	296	410.34	-0.0129	0.1224	56	7	-47	29	0.4	0.3
-90	300	410.09	-0.0129	0.1223	56	7	-49	29	0.4	0.3
-90	304	410.01	-0.0129	0.1223	56	7	-50	29	0.4	0.3
-90	308	410.00	-0.0129	0.1223	56	7	-50	29	0.4	0.3
-90	312	409.93	-0.0129	0.1223	56	7	-50	29	0.4	0.3
-90	316	409.73	-0.0129	0.1223	56	7	-51	29	0.4	0.3
-90	320	409.29	-0.0129	0.1223	56	7	-54	30	0.4	0.3
-90	324	408.58	-0.0129	0.1223	56	7	-60	29	0.4	0.3
-90	328	407.65	-0.0129	0.1223	55	7	-66	30	0.4	0.3
-90	332	406.71	-0.0129	0.1223	55	8	-73	30	0.4	0.3
-90	336	406.18	-0.0129	0.1223	55	8	-76	31	0.4	0.3
-90	340	406.34	-0.0129	0.1223	55	8	-75	30	0.4	0.3
-90	344	406.95	-0.0129	0.1224	55	8	-71	30	0.4	0.3
-90	348	407.64	-0.0129	0.1224	55	7	-66	30	0.4	0.3
-90	352	408.26	-0.0128	0.1224	55	7	-62	30	0.4	0.3
-90	356	408.72	-0.0128	0.1224	56	7	-59	29	0.4	0.3
-90	360	409.00	-0.0128	0.1224	56	7	-57	29	0.4	0.3
-86	0	408.65	0.0204	0.2920	57	8	-59	29	0.4	0.3
-86	4	408.45	0.0311	0.3003	58	8	-61	29	0.4	0.3
-86	8	408.13	0.0414	0.3073	57	8	-63	30	0.4	0.3
-86	12	407.84	0.0514	0.3130	57	8	-64	30	0.4	0.3
-86	16	407.76	0.0610	0.3174	58	8	-65	30	0.4	0.3
-86	20	407.81	0.0702	0.3206	58	8	-65	30	0.4	0.3
-86	24	407.91	0.0791	0.3229	58	7	-65	30	0.4	0.3
-86	28	408.00	0.0876	0.3243	58	7	-64	30	0.4	0.3
-86	32	408.06	0.0957	0.3247	58	7	-64	30	0.4	0.3
-86	36	408.06	0.1033	0.3243	58	7	-64	30	0.4	0.3
-86	40	407.96	0.1103	0.3228	58	7	-65	30	0.4	0.3
-86	44	407.72	0.1166	0.3202	58	7	-66	30	0.4	0.3
-86	48	407.33	0.1221	0.3167	57	7	-70	30	0.4	0.3
-86	52	406.75	0.1269	0.3123	57	7	-74	30	0.4	0.3
-86	56	405.98	0.1309	0.3073	57	7	-79	31	0.4	0.3
-86	60	405.15	0.1344	0.3017	56	7	-86	31	0.4	0.3
-86	64	404.58	0.1372	0.2955	56	7	-90	31	0.4	0.3
-86	68	404.85	0.1393	0.2887	56	7	-88	31	0.4	0.3
-86	72	406.01	0.1405	0.2811	57	7	-79	31	0.4	0.3
-86	76	407.50	0.1409	0.2727	57	7	-69	30	0.4	0.3
-86	80	408.91	0.1403	0.2635	58	7	-59	30	0.4	0.3
-86	84	409.99	0.1389	0.2536	58	7	-51	29	0.4	0.3
-86	88	410.64	0.1367	0.2432	58	7	-46	29	0.4	0.3
-86	92	410.90	0.1338	0.2322	58	7	-44	30	0.4	0.3
-86	96	410.87	0.1302	0.2207	58	7	-44	30	0.4	0.3
-86	100	410.68	0.1260	0.2087	58	7	-46	29	0.4	0.3
-86	104	410.45	0.1210	0.1959	57	7	-48	29	0.4	0.3
-86	108	410.32	0.1152	0.1824	57	7	-49	29	0.4	0.3
-86	112	410.34	0.1086	0.1681	57	7	-49	29	0.4	0.3
-86	116	410.34	0.1012	0.1532	57	7	-49	29	0.4	0.3
-86	120	410.15	0.0933	0.1378	57	7	-50	29	0.4	0.3
-86	124	409.80	0.0848	0.1220	56	7	-52	29	0.4	0.3
-86	128	409.39	0.0759	0.1059	56	7	-55	30	0.4	0.3
-86	132	408.98	0.0665	0.0895	56	7	-58	29	0.4	0.3
-86	136	408.64	0.0567	0.0727	55	7	-61	29	0.4	0.3
-86	140	408.38	0.0463	0.0557	55	7	-62	30	0.4	0.3
-86	144	408.25	0.0355	0.0383	55	7	-63	30	0.4	0.3
-86	148	408.27	0.0242	0.0208	55	7	-63	30	0.4	0.3
-86	152	408.42	0.0127	0.0035	54	7	-62	30	0.4	0.3
-86	156	408.65	0.0010	-0.0136	54	7	-60	29	0.4	0.3
-86	160	408.90	-0.0107	-0.0301	54	7	-58	29	0.4	0.3
-86	164	409.12	-0.0225	-0.0461	54	7	-57	29	0.4	0.3
-86	168	409.29	-0.0342	-0.0615	54	7	-55	30	0.4	0.3
-86	172	409.43	-0.0460	-0.0764	54	7	-54	29	0.4	0.3
-86	176	409.70	-0.0578	-0.0907	54	7	-52	29	0.4	0.3
-86	180	410.17	-0.0695	-0.1042	54	7	-49	29	0.4	0.3
-86	184	410.70	-0.0809	-0.1166	54	7	-44	29	0.4	0.3
-86	188	411.16	-0.0921	-0.1279	54	7	-41	29	0.4	0.3
-86	192	411.51	-0.1027	-0.1379	54	7	-38	29	0.4	0.3
-86	196	411.76	-0.1128	-0.1465	54	7	-36	29	0.4	0.3
-86	200	411.94	-0.1223	-0.1538	54	7	-35	29	0.4	0.3
-86	204	412.06	-0.1314	-0.1599	54	7	-34	29	0.4	0.3
-86	208	412.14	-0.1399	-0.1648	54	7	-33	29	0.4	0.3
-86	212	412.18	-0.1479	-0.1684	54	7	-32	29	0.4	0.3
-86	216	412.26	-0.1552	-0.1706	54	7	-31	29	0.4	0.3
-86	220	412.50	-0.1617	-0.1713	54	7	-29	30	0.4	0.3
-86	224	412.95	-0.1674	-0.1705	54	7	-26	30	0.4	0.3
-86	228	413.58	-0.1722	-0.1681	54	7	-21	30	0.4	0.3
-86	232	414.26	-0.1761	-0.1643	55	7	-15	30	0.4	0.3
-86	236	414.92	-0.1792	-0.1593	55	7	-10	30	0.4	0.3
-86	240	415.47	-0.1817	-0.1531	55	7	-5	31	0.4	0.3
-86	244	415.89	-0.1834	-0.1457	56	7	-2	31	0.4	0.3
-86	248	416.15	-0.1843	-0.1372	56	7	0	31	0.5	0.3
-86	252	416.24	-0.1845	-0.1274	56	7	1	31	0.5	0.3
-86	256	416.16	-0.1837	-0.1163	56	7	0	31	0.5	0.3
-86	260	415.91	-0.1821	-0.1040	56	7	-1	31	0.5	0.3
-86	264	415.52	-0.1797	-0.0906	56	7	-5	31	0.5	0.3
-86	268	415.01	-0.1765	-0.0763	56	7	-9	30	0.5	0.3
-86	272	414.39	-0.1728	-0.0613	56	7	-14	30	0.5	0.3
-86	276	413.70	-0.1685	-0.0457	56	7	-19	30	0.5	0.3
-86	280	412.96	-0.1636	-0.0293	55	7	-25	30	0.4	0.3
-86	284	412.20	-0.1581	-0.0124	55	7	-31	30	0.4	0.3
-86	288	411.47	-0.1519	0.0053	55	7	-37	29	0.4	0.3
-86	292	410.82	-0.1451	0.0236	55	8	-42	29	0.4	0.3
-86	296	410.32	-0.1376	0.0423	55	8	-46	29	0.4	0.3
-86	300	410.12	-0.1297	0.0611	55	8	-47	29	0.4	0.3
-86	304	410.17	-0.1215	0.0799	55	8	-47	29	0.4	0.3
-86	308	410.28	-0.1129	0.0986	56	8	-47	28	0.4	0.3
-86	312	410.33	-0.1040	0.1170	56	8	-46	28	0.5	0.3
-86	316	410.24	-0.0948	0.1352	56	8	-47	29	0.5	0.3
-86	320	409.93	-0.0852	0.1532	56	8	-49	29	0.4	0.3
-86	324	409.33	-0.0751	0.1709	56	8	-53	29	0.4	0.3
-86	328	408.43	-0.0648	0.1881	56	8	-60	29	0.5	0.3
-86	332	407.27	-0.0543	0.2046	56	8	-67	30	0.4	0.3
-86	336	406.34	-0.0437	0.2201	56	8	-75	30	0.4	0.3
-86	340	406.86	-0.0330	0.2346	56	8	-71	30	0.4	0.3
-86	344	407.68	-0.0224	0.2481	57	8	-65	30	0.4	0.3
-86	348	408.39	-0.0117	0.2605	57	8	-61	29	0.4	0.3
-86	352	408.95	-0.0010	0.2720	57	8	-56	29	0.4	0.3
-86	356	409.37	0.0097	0.2825	58	8	-53	29	0.4	0.3
-86	360	409.63	0.0204	0.2920	58	7	-52	29	0.4	0.3
-82	0	409.31	0.0305	0.3935	59	8	-54	29	0.5	0.3
-82	4	409.04	0.0486	0.4056	59	8	-56	29	0.5	0.3
-82	8	408.53	0.0664	0.4148	59	8	-60	29	0.4	0.3
-82	12	408.02	0.0839	0.4210	59	8	-63	30	0.4	0.3
-82	16	408.04	0.1008	0.4243	59	8	-63	30	0.4	0.3
-82	20	408.18	0.1170	0.4248	59	7	-63	30	0.4	0.3
-82	24	408.32	0.1323	0.4228	59	7	-62	30	0.4	0.3
-82	28	408.46	0.1466	0.4184	59	7	-62	30	0.4	0.3
-82	32	408.58	0.1598	0.4121	59	7	-61	30	0.4	0.3
-82	36	408.65	0.1718	0.4040	59	7	-61	30	0.4	0.3
-82	40	408.62	0.1826	0.3946	59	7	-61	30	0.4	0.3
-82	44	408.46	0.1920	0.3843	59	7	-62	30	0.4	0.3
-82	48	408.16	0.2002	0.3733	59	7	-65	30	0.4	0.3
-82	52	407.66	0.2071	0.3619	58	7	-68	30	0.4	0.3
-82	56	406.91	0.2127	0.3504	58	7	-75	30	0.4	0.3
-82	60	405.82	0.2171	0.3391	57	7	-82	31	0.4	0.3
-82	64	404.54	0.2203	0.3280	57	7	-92	32	0.4	0.3
-82	68	404.82	0.2223	0.3172	57	7	-90	31	0.4	0.3
-82	72	406.81	0.2232	0.3068	57	7	-76	30	0.4	0.3
-82	76	408.80	0.2229	0.2965	58	7	-61	29	0.4	0.2
-82	80	410.45	0.2216	0.2862	59	7	-49	29	0.4	0.2
-82	84	411.59	0.2191	0.2758	59	7	-40	29	0.4	0.2
-82	88	412.14	0.2156	0.2648	59	7	-36	29	0.4	0.2
-82	92	412.19	0.2109	0.2530	59	7	-35	29	0.4	0.2
-82	96	411.94	0.2051	0.2402	59	7	-37	29	0.3	0.2
-82	100	411.54	0.1982	0.2258	59	7	-40	30	0.3	0.2
-82	104	411.09	0.1900	0.2097	58	7	-44	30	0.3	0.2
-82	108	410.73	0.1806	0.1915	58	7	-47	29	0.3	0.2
-82	112	410.92	0.1700	0.1711	58	7	-45	29	0.3	0.2
-82	116	411.07	0.1582	0.1483	57	7	-44	30	0.3	0.2
-82	120	410.79	0.1451	0.1231	57	7	-46	29	0.4	0.2
-82	124	410.28	0.1308	0.0955	56	7	-50	29	0.4	0.2
-82	128	409.71	0.1153	0.0657	56	7	-54	29	0.3	0.2
-82	132	409.18	0.0988	0.0339	55	7	-58	30	0.4	0.2
-82	136	408.73	0.0812	0.0003	55	7	-61	29	0.4	0.2
-82	140	408.40	0.0627	-0.0345	54	7	-63	30	0.4	0.2
-82	144	408.23	0.0434	-0.0702	54	7	-64	30	0.4	0.2
-82	148	408.28	0.0235	-0.1064	53	7	-63	30	0.4	0.2
-82	152	408.52	0.0030	-0.1426	53	7	-62	30	0.4	0.2
-82	156	408.87	-0.0178	-0.1783	53	7	-59	29	0.4	0.3
-82	160	409.23	-0.0388	-0.2132	52	7	-57	29	0.4	0.3
-82	164	409.53	-0.0599	-0.2468	52	7	-54	29	0.4	0.3
-82	168	409.71	-0.0809	-0.2787	52	7	-53	29	0.4	0.3
-82	172	409.72	-0.1017	-0.3088	51	7	-53	29	0.4	0.3
-82	176	409.90	-0.1222	-0.3368	51	7	-51	29	0.4	0.3
-82	180	410.64	-0.1423	-0.3625	51	7	-45	29	0.4	0.3
-82	184	411.28	-0.1618	-0.3859	51	7	-40	29	0.4	0.3
-82	188	411.73	-0.1807	-0.4068	51	7	-36	29	0.4	0.3
-82	192	412.02	-0.1989	-0.4252	51	7	-34	29	0.4	0.3
-82	196	412.20	-0.2162	-0.4411	51	7	-32	29	0.4	0.3
-82	200	412.31	-0.2327	-0.4545	50	7	-31	29	0.4	0.3
-82	204	412.39	-0.2482	-0.4654	50	7	-31	30	0.4	0.3
-82	208	412.41	-0.2626	-0.4739	50	7	-30	30	0.4	0.3
-82	212	412.32	-0.2758	-0.4798	50	7	-31	29	0.4	0.3
-82	216	412.28	-0.2878	-0.4833	50	7	-31	29	0.4	0.3
-82	220	412.47	-0.2984	-0.4842	50	7	-29	30	0.4	0.3
-82	224	413.02	-0.3075	-0.4825	50	7	-25	30	0.4	0.3
-82	228	413.81	-0.3151	-0.4783	51	7	-18	30	0.4	0.3
-82	232	414.65	-0.3210	-0.4714	51	7	-12	30	0.4	0.3
-82	236	415.41	-0.3253	-0.4619	52	7	-5	30	0.4	0.3
-82	240	416.02	-0.3277	-0.4498	52	7	0	31	0.4	0.3
-82	244	416.45	-0.3285	-0.4351	52	7	3	31	0.4	0.3
-82	248	416.71	-0.3274	-0.4179	53	7	5	31	0.5	0.3
-82	252	416.78	-0.3247	-0.3983	53	7	5	31	0.5	0.3
-82	256	416.68	-0.3203	-0.3764	53	7	5	31	0.5	0.3
-82	260	416.41	-0.3144	-0.3523	53	7	3	31	0.5	0.3
-82	264	415.98	-0.3070	-0.3263	53	7	0	31	0.5	0.3
-82	268	415.43	-0.2984	-0.2985	53	7	-5	31	0.5	0.3
-82	272	414.78	-0.2887	-0.2691	53	7	-10	30	0.5	0.3
-82	276	414.05	-0.2781	-0.2383	53	7	-16	30	0.4	0.3
-82	280	413.25	-0.2666	-0.2063	53	7	-22	30	0.4	0.3
-82	284	412.42	-0.2546	-0.1733	53	7	-29	30	0.4	0.3
-82	288	411.62	-0.2422	-0.1395	53	7	-35	29	0.4	0.3
-82	292	410.89	-0.2294	-0.1051	53	8	-41	29	0.4	0.3
-82	296	410.22	-0.2163	-0.0703	53	8	-47	29	0.4	0.3
-82	300	410.08	-0.2031	-0.0351	54	8	-47	29	0.4	0.3
-82	304	410.44	-0.1897	0.0002	54	8	-45	29	0.5	0.3
-82	308	410.74	-0.1762	0.0354	55	8	-42	29	0.5	0.3
-82	312	410.97	-0.1625	0.0703	55	8	-40	29	0.5	0.3
-82	316	411.08	-0.1486	0.1049	56	8	-39	29	0.5	0.3
-82	320	410.99	-0.1345	0.1389	56	8	-40	29	0.5	0.3
-82	324	410.60	-0.1200	0.1720	56	8	-43	29	0.5	0.3
-82	328	409.83	-0.1051	0.2040	57	8	-49	29	0.5	0.3
-82	332	408.60	-0.0897	0.2348	56	8	-58	29	0.5	0.3
-82	336	407.14	-0.0738	0.2640	56	8	-68	30	0.5	0.3
-82	340	408.11	-0.0575	0.2914	57	8	-61	29	0.5	0.3
-82	344	408.99	-0.0406	0.3168	58	8	-55	29	0.5	0.3
-82	348	409.60	-0.0232	0.3399	58	8	-51	29	0.5	0.3
-82	352	410.07	-0.0055	0.3605	59	8	-48	29	0.5	0.3
-82	356	410.42	0.0124	0.3784	59	8	-46	29	0.5	0.3
-82	360	410.64	0.0305	0.3935	59	8	-44	29	0.5	0.3
-78	0	410.26	0.0279	0.4321	60	8	-47	29	0.5	0.3
-78	4	409.93	0.0497	0.4462	60	8	-49	29	0.5	0.3
-78	8	409.29	0.0714	0.4548	60	8	-54	29	0.5	0.3
-78	12	408.47	0.0925	0.4580	59	8	-61	29	0.4	0.3
-78	16	408.60	0.1126	0.4557	59	8	-60	29	0.4	0.3
-78	20	408.73	0.1313	0.4483	59	7	-60	29	0.4	0.3
-78	24	408.87	0.1483	0.4362	59	7	-59	29	0.4	0.3
-78	28	409.05	0.1634	0.4199	59	7	-57	30	0.4	0.3
-78	32	409.24	0.1763	0.4002	59	7	-56	30	0.4	0.3
-78	36	409.40	0.1872	0.3779	59	7	-55	30	0.4	0.3
-78	40	409.46	0.1959	0.3540	59	7	-55	30	0.4	0.3
-78	44	409.42	0.2026	0.3294	59	7	-56	30	0.4	0.3
-78	48	409.27	0.2074	0.3052	58	7	-57	30	0.4	0.3
-78	52	408.99	0.2105	0.2823	58	7	-60	30	0.4	0.3
-78	56	408.52	0.2121	0.2615	58	7	-63	30	0.4	0.2
-78	60	407.56	0.2126	0.2434	57	7	-70	30	0.3	0.2
-78	64	405.19	0.2120	0.2285	56	7	-88	31	0.3	0.2
-78	68	405.33	0.2106	0.2170	56	7	-87	31	0.3	0.2
-78	72	408.47	0.2086	0.2090	57	7	-64	30	0.3	0.2
-78	76	410.71	0.2060	0.2042	58	7	-47	29	0.3	0.2
-78	80	412.52	0.2030	0.2020	59	7	-33	30	0.3	0.2
-78	84	413.71	0.1996	0.2016	59	7	-23	30	0.3	0.2
-78	88	414.02	0.1957	0.2021	59	7	-20	30	0.3	0.2
-78	92	413.75	0.1912	0.2024	59	7	-22	30	0.3	0.2
-78	96	413.27	0.1860	0.2012	59	7	-26	30	0.4	0.2
-78	100	412.70	0.1799	0.1975	59	7	-31	30	0.3	0.2
-78	104	412.05	0.1726	0.1899	58	7	-36	29	0.4	0.2
-78	108	411.22	0.1638	0.1776	58	7	-42	30	0.4	0.2
-78	112	411.93	0.1535	0.1596	58	7	-37	29	0.4	0.2
-78	116	412.14	0.1414	0.1354	58	7	-35	29	0.4	0.2
-78	120	411.53	0.1274	0.1047	57	7	-40	29	0.4	0.2
-78	124	410.77	0.1113	0.0676	56	7	-46	29	0.4	0.2
-78	128	410.04	0.0933	0.0244	55	7	-51	29	0.4	0.2
-78	132	409.39	0.0733	-0.0242	55	7	-56	30	0.4	0.2
-78	136	408.83	0.0516	-0.0773	54	7	-60	29	0.4	0.2
-78	140	408.39	0.0284	-0.1338	53	7	-63	30	0.3	0.2
-78	144	408.13	0.0039	-0.1923	52	7	-65	30	0.3	0.2
-78	148	408.25	-0.0215	-0.2516	52	7	-64	30	0.3	0.2
-78	152	408.67	-0.0474	-0.3103	51	7	-61	29	0.3	0.2
-78	156	409.18	-0.0735	-0.3672	51	7	-57	29	0.3	0.2
-78	160	409.69	-0.0995	-0.4211	50	7	-53	29	0.3	0.2
-78	164	410.13	-0.1250	-0.4711	50	7	-50	29	0.3	0.2
-78	168	410.43	-0.1499	-0.5167	49	7	-48	29	0.3	0.2
-78	172	410.44	-0.1739	-0.5573	49	7	-47	29	0.3	0.2
-78	176	410.55	-0.1970	-0.5929	48	7	-46	29	0.3	0.2
-78	180	411.52	-0.2190	-0.6235	48	7	-38	29	0.4	0.2
-78	184	412.17	-0.2401	-0.6495	48	7	-33	29	0.4	0.2
-78	188	412.57	-0.2603	-0.6712	48	7	-30	29	0.4	0.2
-78	192	412.78	-0.2796	-0.6890	48	7	-28	29	0.4	0.2
-78	196	412.85	-0.2981	-0.7035	48	7	-27	30	0.4	0.2
-78	200	412.84	-0.3157	-0.7151	48	7	-27	30	0.4	0.3
-78	204	412.87	-0.3326	-0.7242	48	7	-27	30	0.4	0.3
-78	208	412.82	-0.3485	-0.7310	47	7	-27	30	0.4	0.3
-78	212	412.58	-0.3634	-0.7355	47	7	-29	30	0.4	0.3
-78	216	412.30	-0.3771	-0.7377	47	7	-31	29	0.4	0.3
-78	220	412.38	-0.3894	-0.7375	47	7	-30	30	0.4	0.3
-78	224	413.12	-0.3998	-0.7346	47	7	-24	30	0.4	0.3
-78	228	414.21	-0.4083	-0.7287	48	7	-15	30	0.4	0.3
-78	232	415.27	-0.4144	-0.7195	49	7	-7	30	0.4	0.3
-78	236	416.14	-0.4179	-0.7068	49	7	1	31	0.4	0.3
-78	240	416.79	-0.4185	-0.6904	50	7	5	31	0.4	0.3
-78	244	417.22	-0.4163	-0.6703	50	7	9	31	0.4	0.3
-78	248	417.46	-0.4111	-0.6464	50	7	11	32	0.4	0.3
-78	252	417.51	-0.4029	-0.6190	51	7	12	32	0.4	0.3
-78	256	417.38	-0.3920	-0.5882	51	7	11	32	0.4	0.3
-78	260	417.07	-0.3786	-0.5545	51	7	8	31	0.4	0.3
-78	264	416.61	-0.3630	-0.5181	52	7	4	31	0.4	0.3
-78	268	416.01	-0.3457	-0.4797	52	7	0	31	0.4	0.3
-78	272	415.31	-0.3271	-0.4394	52	7	-6	30	0.4	0.3
-78	276	414.53	-0.3077	-0.3978	52	7	-12	30	0.4	0.3
-78	280	413.66	-0.2881	-0.3552	52	7	-20	30	0.4	0.3
-78	284	412.74	-0.2687	-0.3119	52	7	-27	30	0.4	0.3
-78	288	411.86	-0.2498	-0.2681	52	7	-34	29	0.4	0.3
-78	292	411.13	-0.2319	-0.2239	52	7	-39	29	0.4	0.3
-78	296	410.54	-0.2151	-0.1795	52	7	-44	29	0.4	0.3
-78	300	410.50	-0.1995	-0.1350	53	7	-45	29	0.4	0.3
-78	304	410.95	-0.1852	-0.0903	54	7	-41	29	0.4	0.3
-78	308	411.37	-0.1720	-0.0457	54	7	-38	29	0.4	0.3
-78	312	411.76	-0.1597	-0.0011	55	7	-35	29	0.4	0.3
-78	316	412.12	-0.1480	0.0434	56	7	-32	29	0.5	0.3
-78	320	412.36	-0.1365	0.0876	56	7	-30	30	0.5	0.3
-78	324	412.28	-0.1249	0.1312	57	8	-30	29	0.5	0.3
-78	328	411.78	-0.1128	0.1740	57	8	-35	29	0.5	0.3
-78	332	410.98	-0.0997	0.2156	57	8	-40	29	0.5	0.3
-78	336	410.32	-0.0855	0.2556	57	8	-46	28	0.5	0.3
-78	340	410.41	-0.0699	0.2935	58	8	-45	29	0.5	0.3
-78	344	410.80	-0.0528	0.3288	58	8	-42	29	0.5	0.3
-78	348	411.16	-0.0343	0.3608	59	8	-39	29	0.5	0.3
-78	352	411.48	-0.0145	0.3890	60	8	-37	29	0.5	0.3
-78	356	411.73	0.0063	0.4130	60	8	-35	29	0.5	0.3
-78	360	411.90	0.0279	0.4321	60	8	-34	29	0.5	0.3
-74	0	411.49	0.0284	0.4213	60	8	-37	29	0.5	0.3
-74	4	411.14	0.0509	0.4381	60	8	-40	29	0.5	0.3
-74	8	410.57	0.0730	0.4471	60	8	-45	29	0.4	0.3
-74	12	409.95	0.0938	0.4479	60	7	-50	29	0.4	0.3
-74	16	409.59	0.1124	0.4400	60	7	-53	30	0.4	0.3
-74	20	409.45	0.1282	0.4237	59	7	-54	30	0.4	0.3
-74	24	409.52	0.1408	0.3995	59	7	-54	30	0.4	0.3
-74	28	409.73	0.1498	0.3685	59	7	-53	30	0.4	0.3
-74	32	410.00	0.1554	0.3320	59	7	-51	29	0.4	0.3
-74	36	410.27	0.1576	0.2917	58	7	-49	29	0.4	0.3
-74	40	410.44	0.1569	0.2493	58	7	-48	29	0.4	0.3
-74	44	410.50	0.1538	0.2068	58	7	-48	29	0.4	0.3
-74	48	410.51	0.1488	0.1661	57	7	-48	29	0.4	0.3
-74	52	410.57	0.1424	0.1288	57	7	-48	29	0.4	0.2
-74	56	410.71	0.1352	0.0964	57	7	-46	29	0.3	0.2
-74	60	410.96	0.1277	0.0702	56	7	-45	29	0.3	0.2
-74	64	410.85	0.1203	0.0511	56	7	-45	29	0.3	0.2
-74	68	410.25	0.1132	0.0397	56	7	-50	29	0.3	0.2
-74	72	411.34	0.1069	0.0362	56	7	-42	30	0.3	0.2
-74	76	412.99	0.1013	0.0402	57	7	-28	30	0.4	0.2
-74	80	414.87	0.0968	0.0511	58	7	-13	30	0.4	0.2
-74	84	416.43	0.0934	0.0677	59	7	0	31	0.4	0.3
-74	88	416.07	0.0909	0.0882	59	7	-2	31	0.4	0.3
-74	92	415.32	0.0893	0.1105	59	7	-9	30	0.4	0.3
-74	96	414.68	0.0882	0.1323	59	7	-14	30	0.4	0.3
-74	100	414.06	0.0871	0.1507	59	7	-19	30	0.4	0.3
-74	104	413.49	0.0856	0.1631	58	7	-24	30	0.4	0.3
-74	108	413.30	0.0829	0.1670	58	7	-25	30	0.4	0.3
-74	112	414.27	0.0783	0.1601	59	7	-17	30	0.4	0.3
-74	116	413.49	0.0712	0.1408	58	7	-23	30	0.4	0.3
-74	120	412.14	0.0609	0.1081	57	7	-34	29	0.4	0.3
-74	124	411.12	0.0472	0.0620	56	7	-42	30	0.4	0.3
-74	128	410.29	0.0298	0.0031	55	7	-49	29	0.4	0.3
-74	132	409.57	0.0090	-0.0669	54	7	-54	30	0.4	0.3
-74	136	408.94	-0.0151	-0.1460	53	7	-59	29	0.4	0.3
-74	140	408.35	-0.0416	-0.2313	52	7	-63	30	0.4	0.2
-74	144	407.85	-0.0699	-0.3198	51	7	-66	30	0.4	0.2
-74	148	408.17	-0.0991	-0.4084	50	7	-64	30	0.3	0.2
-74	152	408.91	-0.1283	-0.4941	49	7	-59	29	0.3	0.2
-74	156	409.63	-0.1567	-0.5742	48	7	-53	29	0.3	0.2
-74	160	410.30	-0.1836	-0.6465	48	7	-49	29	0.3	0.2
-74	164	410.91	-0.2086	-0.7095	47	7	-44	29	0.3	0.2
-74	168	411.44	-0.2313	-0.7624	47	7	-40	29	0.3	0.2
-74	172	411.94	-0.2518	-0.8047	47	7	-36	29	0.3	0.2
-74	176	412.47	-0.2701	-0.8371	47	7	-32	29	0.3	0.2
-74	180	412.91	-0.2865	-0.8602	46	7	-28	29	0.3	0.2
-74	184	413.36	-0.3014	-0.8754	47	7	-24	29	0.3	0.2
-74	188	413.69	-0.3151	-0.8841	46	7	-21	29	0.3	0.2
-74	192	413.85	-0.3281	-0.8881	47	7	-20	29	0.3	0.2
-74	196	413.78	-0.3407	-0.8888	46	7	-20	29	0.4	0.2
-74	200	413.51	-0.3534	-0.8877	46	7	-22	29	0.4	0.2
-74	204	413.57	-0.3661	-0.8858	46	7	-22	29	0.4	0.2
-74	208	413.59	-0.3790	-0.8839	46	7	-21	29	0.4	0.2
-74	212	413.18	-0.3920	-0.8824	46	7	-24	29	0.4	0.2
-74	216	412.43	-0.4047	-0.8811	46	7	-30	29	0.4	0.2
-74	220	412.02	-0.4168	-0.8795	45	7	-33	29	0.4	0.2
-74	224	413.32	-0.4277	-0.8769	46	7	-23	29	0.4	0.2
-74	228	414.96	-0.4368	-0.8722	47	7	-10	30	0.4	0.3
-74	232	416.25	-0.4434	-0.8644	47	7	1	31	0.4	0.3
-74	236	417.17	-0.4467	-0.8524	48	7	9	31	0.4	0.3
-74	240	417.80	-0.4463	-0.8355	49	7	13	31	0.4	0.3
-74	244	418.20	-0.4416	-0.8132	49	7	17	31	0.4	0.3
-74	248	418.39	-0.4323	-0.7853	49	7	18	31	0.4	0.3
-74	252	418.41	-0.4183	-0.7520	50	7	18	31	0.4	0.3
-74	256	418.24	-0.3999	-0.7140	50	7	17	31	0.4	0.3
-74	260	417.90	-0.3775	-0.6720	51	7	14	31	0.4	0.3
-74	264	417.39	-0.3517	-0.6270	51	7	10	31	0.4	0.3
-74	268	416.71	-0.3234	-0.5798	51	7	4	30	0.4	0.3
-74	272	415.95	-0.2935	-0.5315	51	7	-2	31	0.4	0.3
-74	276	415.17	-0.2632	-0.4827	51	7	-9	30	0.4	0.3
-74	280	414.25	-0.2334	-0.4340	52	7	-16	30	0.4	0.3
-74	284	413.22	-0.2051	-0.3857	52	7	-24	30	0.4	0.3
-74	288	412.20	-0.1792	-0.3379	52	7	-32	29	0.4	0.3
-74	292	411.50	-0.1564	-0.2907	52	7	-38	29	0.4	0.3
-74	296	411.29	-0.1371	-0.2439	52	7	-40	29	0.4	0.3
-74	300	411.37	-0.1214	-0.1975	53	7	-39	29	0.4	0.3
-74	304	411.66	-0.1094	-0.1513	54	7	-37	29	0.4	0.3
-74	308	412.06	-0.1007	-0.1052	54	7	-34	29	0.4	0.3
-74	312	412.57	-0.0948	-0.0591	55	7	-29	30	0.4	0.3
-74	316	413.20	-0.0909	-0.0131	56	7	-24	30	0.4	0.3
-74	320	413.90	-0.0882	0.0328	57	7	-18	30	0.4	0.3
-74	324	414.23	-0.0857	0.0786	57	7	-15	30	0.4	0.3
-74	328	413.90	-0.0825	0.1241	58	7	-18	30	0.5	0.3
-74	332	413.40	-0.0778	0.1690	58	7	-22	29	0.5	0.3
-74	336	412.98	-0.0708	0.2130	58	7	-25	30	0.5	0.3
-74	340	412.78	-0.0610	0.2556	59	7	-26	30	0.5	0.3
-74	344	412.79	-0.0482	0.2963	59	7	-27	30	0.5	0.3
-74	348	412.90	-0.0325	0.3341	60	8	-26	30	0.5	0.3
-74	352	413.06	-0.0141	0.3683	60	8	-24	30	0.5	0.3
-74	356	413.22	0.0065	0.3977	60	7	-24	30	0.5	0.3
-74	360	413.34	0.0284	0.4213	61	7	-23	30	0.5	0.3
-70	0	412.95	0.0469	0.3693	60	7	-26	30	0.4	0.3
-70	4	412.53	0.0677	0.3895	60	7	-30	30	0.4	0.3
-70	8	412.08	0.0870	0.4014	60	7	-34	30	0.4	0.3
-70	12	411.44	0.1032	0.4031	60	7	-39	29	0.4	0.3
-70	16	410.71	0.1152	0.3936	60	7	-45	29	0.4	0.3
-70	20	410.19	0.1220	0.3725	59	7	-49	29	0.4	0.3
-70	24	410.21	0.1232	0.3401	59	7	-49	29	0.4	0.3
-70	28	410.50	0.1190	0.2978	59	7	-47	29	0.4	0.3
-70	32	410.84	0.1099	0.2476	58	7	-44	30	0.4	0.3
-70	36	411.26	0.0969	0.1922	58	7	-41	30	0.4	0.3
-70	40	411.52	0.0811	0.1342	57	7	-39	30	0.4	0.3
-70	44	411.58	0.0637	0.0764	57	7	-39	29	0.4	0.3
-70	48	411.65	0.0459	0.0213	56	7	-38	29	0.4	0.3
-70	52	411.94	0.0285	-0.0288	55	7	-36	29	0.4	0.3
-70	56	412.64	0.0122	-0.0721	55	7	-30	30	0.4	0.3
-70	60	413.97	-0.0027	-0.1070	56	7	-20	30	0.4	0.3
-70	64	415.70	-0.0158	-0.1322	56	7	-5	30	0.4	0.3
-70	68	414.09	-0.0272	-0.1468	55	7	-18	30	0.4	0.3
-70	72	413.88	-0.0367	-0.1500	55	7	-20	30	0.4	0.3
-70	76	414.82	-0.0441	-0.1413	56	7	-12	30	0.4	0.3
-70	80	416.46	-0.0492	-0.1210	57	7	1	31	0.4	0.3
-70	84	418.49	-0.0517	-0.0899	58	7	18	31	0.4	0.3
-70	88	417.38	-0.0515	-0.0496	58	7	9	31	0.4	0.3
-70	92	416.50	-0.0485	-0.0030	58	7	2	31	0.4	0.3
-70	96	416.00	-0.0430	0.0463	58	7	-2	31	0.4	0.3
-70	100	415.48	-0.0355	0.0938	58	7	-6	31	0.4	0.3
-70	104	414.84	-0.0272	0.1347	59	7	-11	30	0.4	0.3
-70	108	414.48	-0.0194	0.1638	59	7	-14	30	0.4	0.3
-70	112	414.52	-0.0137	0.1767	59	7	-14	31	0.4	0.3
-70	116	413.56	-0.0116	0.1697	58	7	-22	30	0.4	0.3
-70	120	412.23	-0.0144	0.1404	57	7	-32	30	0.4	0.3
-70	124	411.22	-0.0232	0.0879	56	7	-40	30	0.4	0.3
-70	128	410.42	-0.0383	0.0133	55	7	-47	29	0.4	0.3
-70	132	409.73	-0.0596	-0.0809	54	7	-52	29	0.4	0.3
-70	136	409.10	-0.0862	-0.1906	52	7	-56	29	0.4	0.3
-70	140	408.49	-0.1169	-0.3107	51	7	-61	29	0.4	0.3
-70	144	407.81	-0.1500	-0.4355	49	7	-66	30	0.4	0.2
-70	148	408.39	-0.1837	-0.5590	48	7	-62	29	0.4	0.2
-70	152	409.37	-0.2163	-0.6757	47	7	-55	29	0.3	0.2
-70	156	410.23	-0.2461	-0.7807	46	7	-49	29	0.3	0.2
-70	160	411.04	-0.2721	-0.8704	46	7	-43	29	0.3	0.2
-70	164	411.79	-0.2934	-0.9424	45	7	-37	29	0.3	0.2
-70	168	412.51	-0.3099	-0.9958	45	7	-31	29	0.3	0.2
-70	172	413.25	-0.3217	-1.0307	45	7	-25	29	0.3	0.2
-70	176	413.92	-0.3294	-1.0488	45	6	-20	29	0.3	0.2
-70	180	414.28	-0.3340	-1.0521	45	6	-17	29	0.3	0.2
-70	184	414.68	-0.3363	-1.0437	45	6	-14	30	0.3	0.2
-70	188	415.04	-0.3374	-1.0268	46	6	-11	29	0.3	0.2
-70	192	415.27	-0.3385	-1.0047	46	7	-9	29	0.3	0.2
-70	196	415.23	-0.3403	-0.9805	46	7	-9	29	0.3	0.2
-70	200	414.77	-0.3436	-0.9572	46	7	-12	30	0.3	0.2
-70	204	414.96	-0.3489	-0.9368	46	7	-11	30	0.3	0.2
-70	208	415.07	-0.3562	-0.9211	47	7	-10	30	0.4	0.2
-70	212	414.60	-0.3655	-0.9107	47	7	-13	30	0.4	0.2
-70	216	413.37	-0.3765	-0.9056	46	7	-23	29	0.4	0.2
-70	220	411.30	-0.3885	-0.9048	45	7	-39	29	0.4	0.2
-70	224	414.26	-0.4006	-0.9066	46	7	-16	30	0.4	0.2
-70	228	416.40	-0.4116	-0.9086	47	7	2	30	0.4	0.3
-70	232	417.72	-0.4204	-0.9084	48	7	12	31	0.4	0.3
-70	236	418.53	-0.4256	-0.9035	48	7	19	31	0.4	0.3
-70	240	419.04	-0.4262	-0.8916	49	7	23	32	0.4	0.3
-70	244	419.35	-0.4210	-0.8715	49	7	25	32	0.4	0.3
-70	248	419.48	-0.4094	-0.8426	50	7	26	32	0.4	0.3
-70	252	419.44	-0.3912	-0.8051	50	7	26	32	0.4	0.3
-70	256	419.24	-0.3666	-0.7602	50	7	25	32	0.4	0.3
-70	260	418.89	-0.3361	-0.7097	51	7	22	32	0.4	0.3
-70	264	418.35	-0.3009	-0.6556	51	7	17	31	0.4	0.3
-70	268	417.56	-0.2623	-0.5997	52	7	11	31	0.4	0.3
-70	272	416.70	-0.2217	-0.5438	52	7	3	30	0.4	0.3
-70	276	416.05	-0.1809	-0.4889	52	7	-2	30	0.4	0.3
-70	280	415.16	-0.1414	-0.4358	52	7	-10	30	0.4	0.2
-70	284	414.03	-0.1046	-0.3844	52	7	-19	30	0.4	0.2
-70	288	412.64	-0.0720	-0.3347	52	7	-30	30	0.3	0.2
-70	292	411.69	-0.0445	-0.2863	53	7	-38	29	0.3	0.2
-70	296	412.05	-0.0228	-0.2388	53	7	-36	29	0.3	0.2
-70	300	412.21	-0.0072	-0.1920	54	7	-34	29	0.3	0.2
-70	304	412.36	0.0022	-0.1461	54	7	-33	29	0.4	0.2
-70	308	412.67	0.0059	-0.1011	55	7	-30	30	0.4	0.3
-70	312	413.19	0.0048	-0.0574	56	7	-26	30	0.4	0.3
-70	316	414.04	-0.0002	-0.0152	57	7	-18	30	0.4	0.3
-70	320	415.36	-0.0074	0.0253	58	7	-8	30	0.4	0.3
-70	324	416.36	-0.0155	0.0641	59	7	1	31	0.4	0.3
-70	328	415.73	-0.0229	0.1015	59	7	-4	31	0.4	0.3
-70	332	415.49	-0.0280	0.1377	59	7	-6	31	0.4	0.3
-70	336	415.30	-0.0298	0.1733	59	7	-7	30	0.4	0.3
-70	340	414.95	-0.0273	0.2086	59	7	-10	30	0.5	0.3
-70	344	414.72	-0.0202	0.2438	60	7	-12	30	0.5	0.3
-70	348	414.66	-0.0084	0.2785	60	7	-12	30	0.5	0.3
-70	352	414.70	0.0074	0.3119	60	7	-12	30	0.5	0.3
-70	356	414.78	0.0263	0.3428	61	7	-11	30	0.5	0.3
-70	360	414.88	0.0469	0.3693	61	7	-11	30	0.5	0.3
-66	0	413.74	0.0888	0.2731	60	7	-21	30	0.4	0.3
-66	4	414.04	0.1055	0.2961	60	7	-18	30	0.4	0.3
-66	8	413.91	0.1188	0.3133	60	7	-20	30	0.4	0.3
-66	12	413.22	0.1265	0.3208	60	7	-26	30	0.4	0.3
-66	16	411.99	0.1271	0.3157	59	7	-35	29	0.4	0.3
-66	20	410.67	0.1195	0.2965	59	7	-45	30	0.4	0.3
-66	24	410.99	0.1039	0.2631	58	7	-43	30	0.4	0.3
-66	28	411.47	0.0809	0.2171	58	7	-39	30	0.4	0.3
-66	32	411.88	0.0524	0.1616	58	7	-36	29	0.4	0.3
-66	36	412.38	0.0206	0.1001	57	7	-32	30	0.4	0.3
-66	40	412.76	-0.0121	0.0363	56	7	-28	30	0.4	0.3
-66	44	412.54	-0.0433	-0.0264	56	7	-30	30	0.4	0.3
-66	48	412.39	-0.0713	-0.0856	55	7	-31	30	0.4	0.3
-66	52	412.68	-0.0951	-0.1396	54	7	-29	30	0.4	0.3
-66	56	413.61	-0.1144	-0.1875	54	7	-21	30	0.4	0.3
-66	60	415.07	-0.1297	-0.2286	55	7	-10	30	0.4	0.3
-66	64	415.31	-0.1419	-0.2621	54	7	-8	30	0.4	0.3
-66	68	414.89	-0.1520	-0.2867	54	7	-11	30	0.4	0.3
-66	72	415.02	-0.1606	-0.3002	54	7	-10	30	0.4	0.3
-66	76	415.74	-0.1679	-0.3006	54	7	-4	31	0.4	0.3
-66	80	416.41	-0.1734	-0.2855	54	7	1	31	0.4	0.3
-66	84	417.20	-0.1761	-0.2535	55	7	8	31	0.4	0.3
-66	88	417.23	-0.1749	-0.2048	56	7	9	31	0.4	0.3
-66	92	417.08	-0.1688	-0.1413	56	7	7	31	0.5	0.3
-66	96	417.20	-0.1575	-0.0672	57	7	8	31	0.5	0.3
-66	100	417.01	-0.1413	0.0112	58	7	7	31	0.5	0.3
-66	104	415.87	-0.1217	0.0862	58	7	-2	31	0.5	0.3
-66	108	414.88	-0.1010	0.1492	58	7	-10	30	0.5	0.3
-66	112	414.03	-0.0821	0.1920	59	7	-17	30	0.5	0.3
-66	116	412.93	-0.0679	0.2076	58	7	-25	30	0.5	0.3
-66	120	411.83	-0.0613	0.1910	57	7	-35	29	0.5	0.3
-66	124	411.09	-0.0641	0.1399	57	7	-40	29	0.4	0.3
-66	128	410.45	-0.0772	0.0550	55	7	-46	29	0.4	0.3
-66	132	409.85	-0.1003	-0.0602	54	7	-50	29	0.4	0.3
-66	136	409.29	-0.1319	-0.1995	52	7	-54	30	0.4	0.3
-66	140	408.91	-0.1696	-0.3547	50	7	-58	29	0.4	0.3
-66	144	408.84	-0.2103	-0.5166	48	7	-58	29	0.4	0.3
-66	148	409.28	-0.2507	-0.6758	47	7	-55	29	0.3	0.2
-66	152	410.09	-0.2879	-0.8233	46	7	-49	29	0.3	0.2
-66	156	410.98	-0.3193	-0.9519	45	7	-43	29	0.3	0.2
-66	160	411.87	-0.3432	-1.0562	44	7	-36	29	0.3	0.2
-66	164	412.72	-0.3587	-1.1330	43	6	-30	29	0.3	0.2
-66	168	413.51	-0.3662	-1.1817	43	6	-24	29	0.3	0.2
-66	172	414.26	-0.3663	-1.2036	43	6	-18	29	0.3	0.2
-66	176	414.92	-0.3606	-1.2016	44	6	-12	29	0.3	0.2
-66	180	415.47	-0.3509	-1.1798	44	6	-8	29	0.3	0.2
-66	184	416.00	-0.3390	-1.1431	45	6	-3	29	0.3	0.2
-66	188	416.54	-0.3267	-1.0963	46	6	1	30	0.3	0.2
-66	192	417.03	-0.3156	-1.0444	47	6	5	30	0.3	0.2
-66	196	417.33	-0.3070	-0.9919	47	6	7	30	0.3	0.2
-66	200	417.35	-0.3015	-0.9430	48	6	8	30	0.3	0.2
-66	204	417.38	-0.2999	-0.9013	48	7	8	30	0.3	0.2
-66	208	417.40	-0.3023	-0.8695	49	7	9	30	0.4	0.2
-66	212	417.13	-0.3086	-0.8493	49	7	6	30	0.4	0.2
-66	216	416.47	-0.3184	-0.8412	48	7	1	30	0.4	0.2
-66	220	415.94	-0.3309	-0.8440	48	7	-3	30	0.4	0.2
-66	224	417.17	-0.3450	-0.8550	48	7	7	31	0.4	0.3
-66	228	418.81	-0.3592	-0.8705	49	7	20	31	0.4	0.3
-66	232	419.73	-0.3718	-0.8857	49	7	28	32	0.4	0.3
-66	236	420.15	-0.3808	-0.8956	49	7	31	32	0.4	0.3
-66	240	420.44	-0.3843	-0.8959	50	7	34	32	0.4	0.3
-66	244	420.63	-0.3809	-0.8836	50	7	35	32	0.4	0.3
-66	248	420.69	-0.3694	-0.8572	50	7	36	32	0.4	0.3
-66	252	420.59	-0.3494	-0.8173	50	7	35	32	0.4	0.3
-66	256	420.34	-0.3212	-0.7660	51	7	33	32	0.4	0.3
-66	260	420.01	-0.2856	-0.7064	52	7	30	31	0.4	0.3
-66	264	419.55	-0.2442	-0.6421	52	7	26	32	0.4	0.3
-66	268	418.78	-0.1989	-0.5765	53	7	20	31	0.4	0.3
-66	272	417.98	-0.1515	-0.5119	53	7	13	31	0.4	0.2
-66	276	417.32	-0.1042	-0.4497	53	7	8	31	0.4	0.2
-66	280	416.49	-0.0588	-0.3901	54	6	1	30	0.3	0.2
-66	284	415.40	-0.0170	-0.3325	54	6	-9	30	0.3	0.2
-66	288	414.02	0.0200	-0.2759	54	6	-20	30	0.3	0.2
-66	292	413.14	0.0509	-0.2195	54	6	-28	29	0.3	0.2
-66	296	413.31	0.0750	-0.1631	55	6	-26	29	0.3	0.2
-66	300	413.04	0.0917	-0.1073	55	7	-28	30	0.3	0.2
-66	304	412.91	0.1010	-0.0532	56	7	-29	30	0.3	0.2
-66	308	413.02	0.1031	-0.0027	57	7	-28	30	0.3	0.2
-66	312	413.42	0.0988	0.0425	57	7	-25	30	0.4	0.2
-66	316	414.26	0.0895	0.0807	58	7	-17	30	0.4	0.3
-66	320	415.59	0.0767	0.1111	59	7	-6	31	0.4	0.3
-66	324	416.41	0.0625	0.1336	59	7	1	31	0.4	0.3
-66	328	416.53	0.0488	0.1493	60	7	2	31	0.4	0.3
-66	332	417.10	0.0375	0.1601	60	7	7	31	0.4	0.3
-66	336	417.52	0.0302	0.1685	60	7	10	31	0.4	0.3
-66	340	416.85	0.0281	0.1772	60	7	4	31	0.4	0.3
-66	344	416.45	0.0317	0.1885	60	7	1	31	0.4	0.3
-66	348	416.31	0.0407	0.2041	60	7	0	31	0.4	0.3
-66	352	416.32	0.0543	0.2242	60	7	0	31	0.4	0.3
-66	356	416.38	0.0709	0.2480	61	7	1	31	0.4	0.3
-66	360	416.47	0.0888	0.2731	61	7	1	31	0.4	0.3
-62	0	416.06	0.1469	0.1209	59	7	-3	31	0.4	0.2
-62	4	416.40	0.1577	0.1466	60	7	0	31	0.4	0.2
-62	8	416.36	0.1626	0.1725	60	7	0	31	0.4	0.2
-62	12	415.64	0.1592	0.1916	60	7	-6	31	0.4	0.3
-62	16	414.16	0.1456	0.1980	59	7	-18	30	0.4	0.3
-62	20	412.46	0.1209	0.1878	58	7	-32	30	0.4	0.3
-62	24	412.42	0.0857	0.1605	58	7	-32	30	0.4	0.3
-62	28	412.64	0.0421	0.1184	57	7	-30	30	0.4	0.3
-62	32	412.88	-0.0066	0.0660	57	7	-27	30	0.4	0.3
-62	36	413.25	-0.0563	0.0089	56	7	-24	30	0.4	0.3
-62	40	413.69	-0.1025	-0.0478	56	7	-20	30	0.4	0.3
-62	44	413.00	-0.1417	-0.1004	55	7	-25	30	0.4	0.3
-62	48	412.55	-0.1716	-0.1477	54	7	-29	30	0.4	0.3
-62	52	412.60	-0.1914	-0.1905	53	7	-28	30	0.4	0.3
-62	56	413.24	-0.2024	-0.2310	53	7	-24	30	0.4	0.3
-62	60	414.29	-0.2070	-0.2715	53	7	-15	30	0.4	0.3
-62	64	414.27	-0.2085	-0.3131	53	7	-15	30	0.4	0.3
-62	68	414.26	-0.2100	-0.3547	53	7	-15	30	0.4	0.3
-62	72	414.65	-0.2137	-0.3925	52	7	-13	30	0.4	0.3
-62	76	415.25	-0.2203	-0.4206	52	7	-8	30	0.4	0.3
-62	80	415.62	-0.2288	-0.4322	52	7	-5	31	0.4	0.3
-62	84	416.25	-0.2367	-0.4210	53	7	0	31	0.4	0.3
-62	88	416.75	-0.2409	-0.3827	53	7	4	31	0.4	0.3
-62	92	417.14	-0.2382	-0.3168	54	7	8	31	0.4	0.3
-62	96	417.77	-0.2263	-0.2267	56	7	13	31	0.5	0.3
-62	100	417.95	-0.2049	-0.1201	57	7	15	31	0.5	0.3
-62	104	416.33	-0.1756	-0.0081	57	7	2	31	0.5	0.3
-62	108	414.99	-0.1418	0.0964	58	7	-9	30	0.5	0.3
-62	112	413.79	-0.1083	0.1801	58	8	-18	30	0.5	0.3
-62	116	412.46	-0.0806	0.2312	58	8	-29	30	0.5	0.3
-62	120	411.27	-0.0635	0.2408	58	8	-38	29	0.5	0.3
-62	124	410.94	-0.0604	0.2040	57	8	-41	29	0.5	0.3
-62	128	410.47	-0.0729	0.1206	56	8	-45	29	0.4	0.3
-62	132	409.99	-0.1002	-0.0054	55	7	-49	29	0.4	0.3
-62	136	409.53	-0.1397	-0.1655	53	7	-52	29	0.4	0.3
-62	140	409.37	-0.1872	-0.3486	50	7	-54	29	0.4	0.3
-62	144	409.59	-0.2376	-0.5415	48	7	-52	29	0.4	0.3
-62	148	410.09	-0.2860	-0.7307	47	7	-49	29	0.4	0.2
-62	152	410.86	-0.3278	-0.9037	45	7	-43	29	0.3	0.2
-62	156	411.80	-0.3598	-1.0504	44	7	-36	29	0.3	0.2
-62	160	412.79	-0.3800	-1.1636	43	7	-29	29	0.3	0.2
-62	164	413.70	-0.3880	-1.2402	43	6	-22	29	0.3	0.2
-62	168	414.52	-0.3847	-1.2801	43	6	-15	29	0.3	0.2
-62	172	415.24	-0.3720	-1.2866	43	6	-10	29	0.3	0.2
-62	176	415.90	-0.3528	-1.2648	44	6	-5	29	0.3	0.2
-62	180	416.55	-0.3299	-1.2209	44	6	1	29	0.3	0.2
-62	184	417.26	-0.3064	-1.1614	46	6	6	29	0.3	0.2
-62	188	418.07	-0.2847	-1.0922	47	6	13	30	0.3	0.2
-62	192	418.95	-0.2665	-1.0186	48	6	20	30	0.3	0.2
-62	196	419.77	-0.2531	-0.9455	49	6	27	31	0.3	0.2
-62	200	420.20	-0.2448	-0.8773	50	6	30	31	0.3	0.2
-62	204	420.18	-0.2418	-0.8180	51	6	30	31	0.3	0.2
-62	208	420.26	-0.2437	-0.7719	51	6	31	31	0.4	0.2
-62	212	420.18	-0.2502	-0.7423	51	7	31	31	0.4	0.2
-62	216	420.27	-0.2608	-0.7311	52	7	32	31	0.4	0.2
-62	220	419.69	-0.2749	-0.7386	51	7	27	31	0.4	0.3
-62	224	420.28	-0.2914	-0.7620	51	7	32	32	0.4	0.3
-62	228	421.86	-0.3089	-0.7963	51	7	45	32	0.4	0.2
-62	232	422.01	-0.3254	-0.8342	51	7	46	32	0.4	0.2
-62	236	421.75	-0.3385	-0.8673	51	7	44	32	0.4	0.2
-62	240	421.83	-0.3455	-0.8878	50	7	45	32	0.4	0.2
-62	244	421.96	-0.3444	-0.8899	50	7	46	33	0.4	0.2
-62	248	421.99	-0.3335	-0.8707	51	6	46	33	0.4	0.2
-62	252	421.83	-0.3125	-0.8306	51	7	45	32	0.4	0.2
-62	256	421.49	-0.2821	-0.7733	52	7	42	32	0.4	0.2
-62	260	421.11	-0.2438	-0.7042	52	7	39	32	0.4	0.2
-62	264	420.90	-0.1999	-0.6292	53	6	37	32	0.4	0.2
-62	268	420.09	-0.1531	-0.5533	54	6	30	31	0.4	0.2
-62	272	419.44	-0.1056	-0.4795	54	6	25	31	0.4	0.2
-62	276	418.86	-0.0593	-0.4085	55	6	20	31	0.3	0.2
-62	280	418.13	-0.0154	-0.3389	55	6	14	31	0.3	0.2
-62	284	417.18	0.0252	-0.2684	56	6	6	30	0.3	0.2
-62	288	416.07	0.0617	-0.1947	56	6	-3	30	0.3	0.2
-62	292	415.21	0.0935	-0.1167	56	6	-11	30	0.3	0.2
-62	296	414.46	0.1198	-0.0352	57	6	-17	30	0.3	0.2
-62	300	413.63	0.1399	0.0470	57	7	-23	29	0.3	0.2
-62	304	413.17	0.1530	0.1254	58	7	-27	30	0.3	0.2
-62	308	413.01	0.1588	0.1947	59	7	-28	30	0.4	0.2
-62	312	413.15	0.1579	0.2498	59	7	-26	30	0.4	0.3
-62	316	413.68	0.1511	0.2866	60	7	-22	30	0.4	0.3
-62	320	414.57	0.1401	0.3032	61	7	-14	31	0.4	0.3
-62	324	415.28	0.1270	0.2996	61	7	-9	30	0.4	0.3
-62	328	416.19	0.1142	0.2784	61	7	-1	31	0.4	0.3
-62	332	417.49	0.1036	0.2442	61	7	10	31	0.4	0.3
-62	336	418.43	0.0969	0.2032	61	7	17	31	0.4	0.3
-62	340	418.08	0.0952	0.1621	61	7	14	31	0.4	0.3
-62	344	417.86	0.0987	0.1274	60	7	12	31	0.4	0.3
-62	348	417.82	0.1070	0.1043	60	7	12	31	0.4	0.3
-62	352	417.88	0.1191	0.0959	60	7	12	31	0.4	0.3
-62	356	417.99	0.1331	0.1023	60	7	13	31	0.4	0.2
-62	360	418.10	0.1469	0.1209	60	7	14	31	0.4	0.2
-58	0	419.25	0.2055	-0.0900	59	6	22	30	0.3	0.2
-58	4	419.40	0.2089	-0.0580	59	6	23	30	0.3	0.2
-58	8	419.38	0.2046	-0.0170	60	6	23	30	0.3	0.2
-58	12	418.81	0.1898	0.0209	60	6	18	30	0.3	0.2
-58	16	417.24	0.1625	0.0453	59	6	6	30	0.3	0.2
-58	20	415.42	0.1223	0.0496	58	7	-8	30	0.4	0.2
-58	24	414.35	0.0701	0.0325	57	7	-17	30	0.4	0.3
-58	28	413.87	0.0093	-0.0024	57	7	-20	30	0.4	0.3
-58	32	413.70	-0.0551	-0.0476	56	7	-21	30	0.4	0.3
-58	36	413.59	-0.1168	-0.0944	55	7	-21	29	0.4	0.3
-58	40	413.33	-0.1693	-0.1349	55	7	-23	29	0.4	0.3
-58	44	412.74	-0.2076	-0.1651	54	7	-27	30	0.4	0.3
-58	48	412.15	-0.2288	-0.1854	53	7	-32	29	0.4	0.3
-58	52	411.91	-0.2331	-0.2008	53	7	-34	29	0.4	0.3
-58	56	411.89	-0.2239	-0.2190	53	7	-34	29	0.4	0.3
-58	60	412.09	-0.2070	-0.2482	53	7	-33	29	0.4	0.3
-58	64	412.56	-0.1891	-0.2935	52	7	-29	30	0.4	0.3
-58	68	413.05	-0.1770	-0.3554	52	7	-26	30	0.4	0.3
-58	72	413.45	-0.1749	-0.4284	52	7	-23	29	0.4	0.3
-58	76	413.75	-0.1842	-0.5015	51	7	-21	29	0.4	0.2
-58	80	414.44	-0.2029	-0.5604	51	7	-15	30	0.4	0.2
-58	84	415.53	-0.2256	-0.5909	51	7	-6	30	0.4	0.3
-58	88	416.36	-0.2455	-0.5819	51	7	1	30	0.4	0.3
-58	92	416.86	-0.2558	-0.5280	52	7	5	31	0.4	0.3
-58	96	417.24	-0.2513	-0.4312	53	7	8	31	0.4	0.3
-58	100	417.10	-0.2300	-0.3008	55	7	8	31	0.4	0.3
-58	104	416.09	-0.1939	-0.1516	56	7	0	31	0.5	0.3
-58	108	414.87	-0.1481	-0.0019	57	7	-10	30	0.5	0.3
-58	112	413.70	-0.1002	0.1295	58	7	-19	30	0.5	0.3
-58	116	412.53	-0.0587	0.2257	58	7	-29	30	0.5	0.3
-58	120	411.59	-0.0312	0.2734	58	8	-36	29	0.5	0.3
-58	124	411.02	-0.0229	0.2649	58	7	-41	29	0.4	0.3
-58	128	410.49	-0.0359	0.1979	57	8	-46	29	0.4	0.3
-58	132	410.09	-0.0689	0.0762	56	7	-48	29	0.4	0.3
-58	136	409.88	-0.1176	-0.0908	54	7	-50	29	0.4	0.3
-58	140	409.86	-0.1755	-0.2894	51	7	-50	29	0.4	0.3
-58	144	410.11	-0.2354	-0.5025	49	7	-49	29	0.4	0.3
-58	148	410.70	-0.2904	-0.7123	47	7	-44	29	0.4	0.2
-58	152	411.55	-0.3347	-0.9017	45	7	-38	29	0.3	0.2
-58	156	412.66	-0.3645	-1.0573	44	7	-30	29	0.3	0.2
-58	160	413.79	-0.3781	-1.1705	43	6	-21	29	0.3	0.2
-58	164	414.76	-0.3759	-1.2382	43	6	-13	29	0.3	0.2
-58	168	415.55	-0.3600	-1.2629	43	6	-8	29	0.3	0.2
-58	172	416.20	-0.3340	-1.2512	44	6	-2	29	0.3	0.2
-58	176	416.82	-0.3021	-1.2116	45	6	3	29	0.3	0.2
-58	180	417.51	-0.2688	-1.1531	46	6	8	29	0.3	0.2
-58	184	418.35	-0.2380	-1.0834	47	6	15	29	0.3	0.2
-58	188	419.42	-0.2129	-1.0081	48	6	24	30	0.3	0.2
-58	192	420.74	-0.1952	-0.9309	50	6	34	30	0.3	0.2
-58	196	422.28	-0.1855	-0.8546	51	6	48	31	0.3	0.2
-58	200	423.83	-0.1831	-0.7817	53	6	62	32	0.3	0.2
-58	204	424.05	-0.1868	-0.7157	54	6	64	32	0.3	0.2
-58	208	423.22	-0.1952	-0.6612	54	6	57	32	0.4	0.2
-58	212	422.63	-0.2069	-0.6237	54	6	52	33	0.4	0.2
-58	216	422.31	-0.2215	-0.6085	54	7	49	33	0.4	0.2
-58	220	421.75	-0.2384	-0.6184	53	7	44	32	0.4	0.3
-58	224	421.90	-0.2575	-0.6532	53	7	45	33	0.4	0.3
-58	228	422.99	-0.2777	-0.7076	53	7	55	33	0.4	0.2
-58	232	423.00	-0.2973	-0.7725	52	7	55	33	0.4	0.2
-58	236	422.82	-0.3135	-0.8355	51	6	53	33	0.4	0.2
-58	240	423.06	-0.3229	-0.8838	51	6	55	33	0.4	0.2
-58	244	423.30	-0.3225	-0.9071	51	6	57	32	0.4	0.2
-58	248	423.39	-0.3103	-0.8996	51	6	58	33	0.4	0.2
-58	252	423.21	-0.2861	-0.8616	51	6	57	32	0.4	0.2
-58	256	422.68	-0.2516	-0.7986	52	6	52	32	0.3	0.2
-58	260	421.90	-0.2101	-0.7195	53	6	45	32	0.4	0.2
-58	264	421.41	-0.1655	-0.6339	53	6	41	32	0.4	0.2
-58	268	421.14	-0.1213	-0.5490	54	6	39	32	0.3	0.2
-58	272	420.86	-0.0801	-0.4678	55	6	36	32	0.3	0.2
-58	276	420.50	-0.0427	-0.3888	56	6	33	31	0.3	0.2
-58	280	419.84	-0.0087	-0.3073	56	6	28	31	0.3	0.2
-58	284	418.98	0.0232	-0.2176	57	6	21	31	0.4	0.2
-58	288	417.84	0.0538	-0.1155	58	7	12	31	0.4	0.2
-58	292	416.26	0.0836	-0.0003	58	7	-1	31	0.4	0.2
-58	296	414.82	0.1118	0.1242	59	7	-13	30	0.4	0.3
-58	300	413.75	0.1369	0.2501	60	7	-22	30	0.4	0.3
-58	304	413.06	0.1570	0.3674	60	7	-27	30	0.4	0.3
-58	308	412.65	0.1707	0.4651	61	7	-30	30	0.4	0.3
-58	312	412.44	0.1774	0.5341	62	7	-31	30	0.4	0.3
-58	316	412.50	0.1777	0.5678	62	7	-31	30	0.4	0.3
-58	320	412.81	0.1734	0.5634	62	7	-28	30	0.4	0.3
-58	324	413.52	0.1668	0.5222	62	7	-23	30	0.4	0.3
-58	328	415.12	0.1603	0.4492	62	7	-10	30	0.4	0.3
-58	332	416.92	0.1560	0.3528	62	7	5	31	0.4	0.3
-58	336	418.20	0.1552	0.2438	62	7	15	31	0.4	0.3
-58	340	418.75	0.1584	0.1344	61	7	19	31	0.4	0.2
-58	344	419.00	0.1653	0.0367	60	6	21	31	0.3	0.2
-58	348	419.19	0.1750	-0.0391	59	6	22	31	0.3	0.2
-58	352	419.40	0.1862	-0.0860	59	6	23	30	0.3	0.2
-58	356	419.62	0.1971	-0.1019	59	6	25	30	0.3	0.2
-58	360	419.79	0.2055	-0.0900	59	6	27	30	0.3	0.2
-54	0	422.34	0.2480	-0.3375	58	5	48	28	0.2	0.2
-54	4	422.31	0.2439	-0.2893	59	5	48	29	0.2	0.2
-54	8	422.45	0.2312	-0.2228	59	5	49	29	0.3	0.2
-54	12	422.69	0.2077	-0.1565	60	6	52	30	0.3	0.2
-54	16	420.39	0.1715	-0.1068	59	6	31	30	0.3	0.2
-54	20	417.59	0.1218	-0.0843	58	6	9	30	0.3	0.2
-54	24	415.81	0.0602	-0.0915	57	7	-5	30	0.4	0.2
-54	28	414.80	-0.0095	-0.1225	56	7	-13	30	0.4	0.3
-54	32	414.27	-0.0807	-0.1653	55	7	-16	30	0.4	0.3
-54	36	413.75	-0.1452	-0.2055	54	7	-20	30	0.4	0.3
-54	40	413.06	-0.1949	-0.2310	53	7	-25	30	0.4	0.3
-54	44	412.34	-0.2231	-0.2356	53	7	-30	30	0.4	0.3
-54	48	411.49	-0.2269	-0.2215	52	7	-37	29	0.4	0.3
-54	52	411.16	-0.2076	-0.1989	53	7	-39	29	0.4	0.3
-54	56	410.58	-0.1714	-0.1830	53	7	-44	29	0.4	0.3
-54	60	409.81	-0.1279	-0.1900	52	7	-51	29	0.4	0.3
-54	64	411.02	-0.0886	-0.2318	53	7	-42	29	0.4	0.3
-54	68	412.02	-0.0637	-0.3115	52	7	-36	29	0.4	0.2
-54	72	412.55	-0.0602	-0.4222	52	7	-32	29	0.3	0.2
-54	76	412.39	-0.0799	-0.5468	50	6	-34	29	0.3	0.2
-54	80	413.33	-0.1185	-0.6624	49	6	-26	29	0.3	0.2
-54	84	415.32	-0.1670	-0.7448	49	6	-9	29	0.3	0.2
-54	88	416.35	-0.2135	-0.7744	49	6	0	30	0.3	0.2
-54	92	416.62	-0.2463	-0.7407	50	7	2	30	0.4	0.2
-54	96	416.93	-0.2564	-0.6440	51	7	5	30	0.4	0.3
-54	100	416.82	-0.2401	-0.4954	52	7	4	30	0.4	0.3
-54	104	415.87	-0.1998	-0.3138	54	7	-2	31	0.4	0.3
-54	108	414.72	-0.1432	-0.1228	55	7	-12	30	0.4	0.3
-54	112	413.70	-0.0813	0.0542	57	7	-20	30	0.4	0.3
-54	116	412.65	-0.0264	0.1959	58	7	-28	30	0.4	0.3
-54	120	411.77	0.0108	0.2861	59	7	-36	29	0.4	0.3
-54	124	411.08	0.0234	0.3139	59	7	-41	30	0.4	0.3
-54	128	410.37	0.0092	0.2750	58	8	-47	29	0.4	0.3
-54	132	409.99	-0.0292	0.1711	57	7	-49	29	0.4	0.3
-54	136	409.97	-0.0856	0.0111	55	7	-49	29	0.4	0.3
-54	140	410.04	-0.1513	-0.1904	52	7	-49	29	0.4	0.3
-54	144	410.36	-0.2170	-0.4131	50	7	-47	29	0.4	0.3
-54	148	411.19	-0.2743	-0.6342	48	7	-40	29	0.4	0.3
-54	152	412.18	-0.3168	-0.8316	46	7	-33	29	0.3	0.2
-54	156	413.60	-0.3407	-0.9869	45	7	-22	29	0.3	0.2
-54	160	414.95	-0.3449	-1.0895	45	6	-11	29	0.3	0.2
-54	164	415.97	-0.3306	-1.1369	45	6	-4	29	0.3	0.2
-54	168	416.63	-0.3011	-1.1354	46	6	1	29	0.3	0.2
-54	172	417.10	-0.2614	-1.0969	46	6	5	29	0.3	0.2
-54	176	417.60	-0.2171	-1.0360	47	6	9	29	0.3	0.2
-54	180	418.26	-0.1743	-0.9659	48	6	14	29	0.3	0.2
-54	184	419.16	-0.1382	-0.8965	50	6	21	30	0.3	0.2
-54	188	420.37	-0.1131	-0.8322	51	6	31	30	0.3	0.2
-54	192	421.98	-0.1009	-0.7731	52	6	45	31	0.3	0.2
-54	196	424.14	-0.1017	-0.7168	54	6	64	31	0.3	0.2
-54	200	427.28	-0.1130	-0.6606	56	6	94	32	0.3	0.2
-54	204	427.69	-0.1314	-0.6042	57	6	98	32	0.3	0.2
-54	208	425.41	-0.1533	-0.5511	56	6	77	33	0.3	0.2
-54	212	424.21	-0.1758	-0.5088	56	6	66	33	0.4	0.2
-54	216	423.44	-0.1977	-0.4867	56	7	59	33	0.4	0.3
-54	220	422.59	-0.2192	-0.4935	55	7	52	33	0.4	0.3
-54	224	422.11	-0.2412	-0.5337	54	7	47	33	0.4	0.3
-54	228	421.92	-0.2641	-0.6049	54	7	46	33	0.4	0.3
-54	232	422.61	-0.2865	-0.6967	53	7	52	33	0.4	0.3
-54	236	423.32	-0.3054	-0.7925	52	7	58	33	0.4	0.2
-54	240	424.19	-0.3161	-0.8732	52	6	66	33	0.4	0.2
-54	244	424.60	-0.3142	-0.9218	51	6	69	33	0.3	0.2
-54	248	424.84	-0.2970	-0.9284	52	6	72	32	0.3	0.2
-54	252	424.77	-0.2646	-0.8924	52	6	71	32	0.3	0.2
-54	256	424.13	-0.2208	-0.8223	52	6	65	32	0.3	0.2
-54	260	422.77	-0.1717	-0.7321	53	6	52	32	0.3	0.2
-54	264	422.09	-0.1241	-0.6364	54	6	46	32	0.3	0.2
-54	268	422.28	-0.0834	-0.5452	55	6	48	32	0.3	0.2
-54	272	422.28	-0.0521	-0.4609	56	6	48	32	0.3	0.2
-54	276	422.23	-0.0293	-0.3780	57	6	48	32	0.3	0.2
-54	280	421.41	-0.0114	-0.2861	57	6	41	32	0.4	0.2
-54	284	420.52	0.0064	-0.1745	58	7	34	32	0.4	0.2
-54	288	419.65	0.0279	-0.0369	59	7	27	32	0.4	0.3
-54	292	416.72	0.0546	0.1255	60	7	3	31	0.4	0.3
-54	296	414.63	0.0854	0.3031	60	7	-13	30	0.4	0.3
-54	300	413.40	0.1170	0.4803	62	7	-23	30	0.4	0.3
-54	304	412.60	0.1453	0.6387	63	7	-29	30	0.5	0.3
-54	308	412.05	0.1666	0.7610	64	8	-33	29	0.5	0.3
-54	312	411.44	0.1794	0.8342	65	8	-38	29	0.5	0.3
-54	316	411.13	0.1843	0.8514	65	8	-40	29	0.5	0.3
-54	320	410.98	0.1838	0.8114	64	8	-41	29	0.5	0.3
-54	324	411.05	0.1816	0.7190	63	7	-41	30	0.5	0.3
-54	328	414.03	0.1808	0.5831	63	7	-18	31	0.4	0.3
-54	332	416.67	0.1838	0.4164	63	7	3	31	0.4	0.3
-54	336	418.44	0.1911	0.2343	62	7	16	31	0.4	0.3
-54	340	419.43	0.2020	0.0538	61	6	24	31	0.3	0.2
-54	344	420.03	0.2148	-0.1079	59	6	28	30	0.3	0.2
-54	348	420.45	0.2275	-0.2355	58	6	31	29	0.3	0.2
-54	352	420.86	0.2383	-0.3178	58	5	34	28	0.2	0.2
-54	356	421.28	0.2455	-0.3506	57	5	38	28	0.2	0.2
-54	360	421.58	0.2480	-0.3375	58	5	41	29	0.2	0.2
-50	0	425.09	0.2664	-0.5681	57	4	74	25	0.2	0.1
-50	4	424.42	0.2560	-0.4891	58	5	66	27	0.2	0.1
-50	8	424.31	0.2376	-0.3841	59	5	66	28	0.2	0.1
-50	12	424.81	0.2099	-0.2791	60	5	71	29	0.2	0.2
-50	16	421.77	0.1712	-0.1977	59	6	43	30	0.3	0.2
-50	20	418.46	0.1207	-0.1553	58	6	16	30	0.3	0.2
-50	24	416.45	0.0595	-0.1558	57	6	0	30	0.3	0.2
-50	28	415.21	-0.0083	-0.1909	55	7	-10	30	0.4	0.2
-50	32	414.32	-0.0754	-0.2427	54	7	-16	30	0.4	0.3
-50	36	413.50	-0.1328	-0.2899	53	7	-23	29	0.4	0.3
-50	40	412.75	-0.1710	-0.3135	52	7	-28	30	0.4	0.3
-50	44	412.15	-0.1828	-0.3034	52	7	-33	29	0.4	0.3
-50	48	411.50	-0.1653	-0.2617	52	7	-38	29	0.4	0.3
-50	52	410.89	-0.1212	-0.2030	53	7	-43	29	0.4	0.3
-50	56	410.20	-0.0594	-0.1503	53	7	-49	29	0.4	0.3
-50	60	409.67	0.0067	-0.1289	53	7	-54	30	0.4	0.2
-50	64	410.45	0.0618	-0.1584	54	7	-49	29	0.3	0.2
-50	68	411.57	0.0920	-0.2466	53	6	-41	29	0.3	0.2
-50	72	412.58	0.0884	-0.3858	52	6	-34	29	0.3	0.2
-50	76	413.32	0.0494	-0.5539	51	6	-28	28	0.3	0.2
-50	80	414.48	-0.0180	-0.7191	50	6	-18	28	0.3	0.2
-50	84	416.13	-0.1003	-0.8475	49	6	-4	29	0.3	0.2
-50	88	417.16	-0.1800	-0.9117	48	6	5	29	0.3	0.2
-50	92	417.35	-0.2400	-0.8965	49	6	7	30	0.3	0.2
-50	96	417.48	-0.2677	-0.8019	49	7	9	31	0.4	0.2
-50	100	417.37	-0.2582	-0.6418	51	7	9	31	0.4	0.3
-50	104	416.44	-0.2147	-0.4394	53	7	2	31	0.4	0.3
-50	108	415.07	-0.1481	-0.2218	55	7	-10	30	0.4	0.3
-50	112	413.81	-0.0735	-0.0148	56	7	-20	30	0.4	0.3
-50	116	412.66	-0.0069	0.1596	58	7	-29	30	0.4	0.3
-50	120	411.60	0.0384	0.2846	59	7	-37	29	0.4	0.3
-50	124	410.62	0.0547	0.3482	59	7	-45	29	0.4	0.3
-50	128	409.95	0.0402	0.3428	59	8	-49	29	0.4	0.3
-50	132	409.60	-0.0010	0.2661	57	8	-52	29	0.4	0.3
-50	136	409.21	-0.0605	0.1231	56	8	-54	29	0.4	0.3
-50	140	409.21	-0.1281	-0.0732	53	7	-54	29	0.4	0.3
-50	144	410.33	-0.1932	-0.3005	51	7	-47	29	0.4	0.3
-50	148	411.76	-0.2472	-0.5307	49	7	-36	29	0.4	0.3
-50	152	413.25	-0.2840	-0.7339	48	7	-24	29	0.4	0.2
-50	156	414.85	-0.3001	-0.8848	47	7	-12	30	0.3	0.2
-50	160	416.38	-0.2949	-0.9684	47	6	0	30	0.3	0.2
-50	164	417.49	-0.2699	-0.9830	48	6	8	30	0.3	0.2
-50	168	417.88	-0.2288	-0.9397	48	6	11	30	0.3	0.2
-50	172	417.93	-0.1764	-0.8589	49	6	12	30	0.3	0.2
-50	176	418.18	-0.1194	-0.7641	51	6	13	30	0.3	0.2
-50	180	418.75	-0.0650	-0.6761	52	6	18	30	0.3	0.2
-50	184	419.65	-0.0208	-0.6084	53	6	26	30	0.3	0.2
-50	188	420.83	0.0072	-0.5648	54	6	35	30	0.3	0.2
-50	192	422.44	0.0152	-0.5407	55	6	49	31	0.3	0.2
-50	196	424.49	0.0032	-0.5259	56	6	69	31	0.3	0.2
-50	200	426.60	-0.0251	-0.5090	58	6	88	31	0.3	0.2
-50	204	427.13	-0.0633	-0.4821	58	6	93	32	0.3	0.2
-50	208	426.04	-0.1041	-0.4445	58	6	83	33	0.3	0.2
-50	212	424.91	-0.1420	-0.4034	57	6	73	33	0.4	0.2
-50	216	423.87	-0.1743	-0.3725	57	7	63	34	0.4	0.3
-50	220	422.91	-0.2018	-0.3682	57	7	54	33	0.4	0.3
-50	224	422.16	-0.2273	-0.4033	56	7	48	34	0.4	0.3
-50	228	421.80	-0.2533	-0.4813	55	7	45	33	0.4	0.3
-50	232	422.37	-0.2798	-0.5937	54	7	50	33	0.4	0.3
-50	236	423.39	-0.3029	-0.7200	53	7	58	33	0.4	0.3
-50	240	424.68	-0.3161	-0.8332	52	6	70	33	0.4	0.2
-50	244	425.55	-0.3122	-0.9077	52	6	78	33	0.3	0.2
-50	248	426.15	-0.2868	-0.9270	52	6	84	32	0.3	0.2
-50	252	426.50	-0.2406	-0.8891	53	6	87	32	0.3	0.2
-50	256	426.16	-0.1802	-0.8062	54	6	84	32	0.3	0.2
-50	260	424.91	-0.1162	-0.6999	54	6	72	31	0.3	0.2
-50	264	423.99	-0.0600	-0.5922	55	6	63	32	0.3	0.2
-50	268	423.72	-0.0200	-0.4971	56	6	61	32	0.3	0.2
-50	272	423.58	0.0013	-0.4158	57	6	59	32	0.3	0.2
-50	276	423.37	0.0076	-0.3366	58	6	58	32	0.3	0.2
-50	280	422.73	0.0074	-0.2406	58	6	53	32	0.3	0.2
-50	284	421.14	0.0105	-0.1103	59	7	39	32	0.4	0.3
-50	288	418.97	0.0243	0.0626	60	7	22	32	0.4	0.3
-50	292	415.64	0.0511	0.2726	61	7	-5	31	0.4	0.3
-50	296	413.71	0.0882	0.5011	62	7	-20	30	0.5	0.3
-50	300	412.71	0.1285	0.7211	64	8	-27	30	0.5	0.3
-50	304	411.77	0.1639	0.9044	66	8	-35	29	0.5	0.3
-50	308	410.89	0.1879	1.0281	67	8	-41	29	0.5	0.3
-50	312	410.12	0.1980	1.0789	67	8	-47	28	0.5	0.3
-50	316	409.80	0.1962	1.0537	66	8	-49	29	0.5	0.3
-50	320	410.06	0.1877	0.9581	65	8	-48	29	0.5	0.3
-50	324	411.17	0.1792	0.8032	64	8	-40	29	0.5	0.3
-50	328	414.17	0.1763	0.6031	64	7	-17	31	0.4	0.3
-50	332	417.10	0.1820	0.3740	63	7	6	31	0.4	0.3
-50	336	418.90	0.1960	0.1332	61	6	20	31	0.3	0.2
-50	340	420.25	0.2153	-0.1002	59	6	30	30	0.3	0.2
-50	344	421.00	0.2358	-0.3062	58	5	36	29	0.2	0.2
-50	348	421.55	0.2532	-0.4662	57	5	41	27	0.2	0.1
-50	352	422.25	0.2649	-0.5658	56	4	47	26	0.2	0.1
-50	356	422.98	0.2693	-0.5985	56	4	53	25	0.2	0.1
-50	360	423.50	0.2664	-0.5681	57	4	58	25	0.2	0.1
-46	4	424.87	0.2513	-0.5892	57	4	71	25	0.2	0.1
-46	8	423.64	0.2302	-0.4358	58	5	60	28	0.2	0.1
-46	12	423.65	0.2021	-0.2852	59	5	60	30	0.2	0.2
-46	16	420.35	0.1661	-0.1683	59	6	31	30	0.3	0.2
-46	20	417.69	0.1212	-0.1056	58	6	10	30	0.3	0.2
-46	24	416.18	0.0683	-0.1030	57	7	-2	31	0.3	0.2
-46	28	415.21	0.0114	-0.1504	56	7	-10	30	0.4	0.2
-46	32	414.20	-0.0426	-0.2247	54	7	-18	30	0.4	0.2
-46	36	413.12	-0.0847	-0.2969	53	7	-26	30	0.4	0.2
-46	40	412.30	-0.1056	-0.3402	52	7	-33	29	0.4	0.2
-46	44	412.17	-0.0985	-0.3385	52	7	-34	29	0.4	0.2
-46	48	411.73	-0.0613	-0.2910	52	7	-38	29	0.4	0.2
-46	52	410.94	0.0018	-0.2134	53	7	-44	29	0.3	0.2
-46	56	410.42	0.0800	-0.1341	54	7	-50	29	0.3	0.2
-46	60	409.89	0.1576	-0.0857	54	6	-54	29	0.3	0.2
-46	64	410.35	0.2167	-0.0961	55	6	-52	29	0.3	0.2
-46	68	411.47	0.2416	-0.1785	55	6	-43	28	0.3	0.2
-46	72	413.09	0.2225	-0.3271	54	6	-31	28	0.2	0.2
-46	76	415.26	0.1587	-0.5168	53	5	-13	28	0.2	0.2
-46	80	416.42	0.0596	-0.7095	51	5	-3	27	0.2	0.2
-46	84	417.47	-0.0568	-0.8642	49	6	6	28	0.3	0.2
-46	88	418.68	-0.1680	-0.9475	49	6	17	29	0.3	0.2
-46	92	418.97	-0.2525	-0.9419	49	6	21	30	0.3	0.2
-46	96	418.55	-0.2951	-0.8490	49	7	18	30	0.4	0.2
-46	100	418.50	-0.2903	-0.6865	51	7	18	31	0.4	0.3
-46	104	417.51	-0.2434	-0.4811	53	7	11	31	0.4	0.3
-46	108	415.59	-0.1684	-0.2613	54	7	-5	31	0.4	0.3
-46	112	413.94	-0.0842	-0.0509	56	7	-18	30	0.4	0.3
-46	116	412.68	-0.0093	0.1325	57	7	-29	30	0.4	0.3
-46	120	411.45	0.0417	0.2760	59	7	-39	30	0.4	0.3
-46	124	410.07	0.0613	0.3679	59	7	-49	29	0.4	0.3
-46	128	409.49	0.0492	0.3971	59	8	-53	29	0.4	0.3
-46	132	409.50	0.0109	0.3536	58	8	-52	29	0.5	0.3
-46	136	408.63	-0.0442	0.2336	57	8	-59	29	0.5	0.3
-46	140	408.06	-0.1054	0.0452	54	8	-62	30	0.4	0.3
-46	144	410.64	-0.1630	-0.1894	53	7	-44	29	0.4	0.3
-46	148	412.61	-0.2094	-0.4352	51	7	-29	30	0.4	0.3
-46	152	414.37	-0.2395	-0.6517	49	7	-16	30	0.4	0.2
-46	156	416.11	-0.2507	-0.8025	49	7	-2	30	0.3	0.2
-46	160	417.93	-0.2421	-0.8657	49	6	13	30	0.3	0.2
-46	164	419.65	-0.2139	-0.8391	50	6	26	31	0.3	0.2
-46	168	419.34	-0.1679	-0.7401	51	6	23	31	0.3	0.2
-46	172	418.52	-0.1075	-0.5998	53	6	17	30	0.3	0.2
-46	176	418.45	-0.0385	-0.4541	54	6	16	30	0.3	0.2
-46	180	418.95	0.0308	-0.3343	56	6	20	31	0.3	0.2
-46	184	419.91	0.0902	-0.2598	57	6	28	31	0.3	0.2
-46	188	420.95	0.1296	-0.2357	58	6	36	30	0.3	0.2
-46	192	422.40	0.1416	-0.2529	59	6	49	31	0.3	0.2
-46	196	424.14	0.1240	-0.2931	59	6	64	31	0.3	0.2
-46	200	425.55	0.0810	-0.3340	59	6	78	31	0.3	0.2
-46	204	426.25	0.0223	-0.3567	59	6	85	32	0.3	0.2
-46	208	426.06	-0.0400	-0.3514	59	6	83	32	0.3	0.2
-46	212	425.28	-0.0958	-0.3212	59	6	76	33	0.4	0.2
-46	216	424.13	-0.1398	-0.2822	58	7	65	34	0.4	0.3
-46	220	423.08	-0.1733	-0.2585	58	7	56	33	0.4	0.3
-46	224	422.24	-0.2017	-0.2743	57	7	49	34	0.4	0.3
-46	228	421.66	-0.2310	-0.3439	56	7	44	33	0.4	0.3
-46	232	422.10	-0.2631	-0.4641	55	7	48	33	0.4	0.3
-46	236	423.19	-0.2937	-0.6127	54	7	57	33	0.4	0.3
-46	240	424.63	-0.3128	-0.7542	53	7	70	33	0.4	0.2
-46	244	426.22	-0.3091	-0.8514	53	6	85	33	0.4	0.2
-46	248	426.98	-0.2748	-0.8786	53	6	91	32	0.3	0.2
-46	252	428.05	-0.2109	-0.8305	54	6	102	32	0.3	0.2
-46	256	428.67	-0.1274	-0.7244	56	6	107	31	0.3	0.2
-46	260	426.93	-0.0413	-0.5919	57	6	90	31	0.3	0.2
-46	264	425.99	0.0295	-0.4659	58	6	82	31	0.3	0.2
-46	268	425.24	0.0726	-0.3666	59	6	75	31	0.3	0.2
-46	272	424.60	0.0856	-0.2938	59	6	69	31	0.3	0.2
-46	276	424.11	0.0765	-0.2272	59	6	64	32	0.3	0.2
-46	280	424.11	0.0603	-0.1367	60	6	65	33	0.3	0.2
-46	284	421.16	0.0532	0.0038	60	7	39	33	0.4	0.3
-46	288	418.06	0.0661	0.2043	61	7	14	32	0.4	0.3
-46	292	414.42	0.1013	0.4527	62	7	-14	31	0.4	0.3
-46	296	412.98	0.1518	0.7175	64	8	-26	30	0.5	0.3
-46	300	412.18	0.2044	0.9577	66	8	-32	30	0.5	0.3
-46	304	410.96	0.2452	1.1350	68	8	-41	29	0.5	0.3
-46	308	409.30	0.2643	1.2240	68	8	-53	29	0.5	0.4
-46	312	408.68	0.2590	1.2164	68	8	-58	28	0.5	0.4
-46	316	408.36	0.2343	1.1197	67	8	-60	29	0.5	0.3
-46	320	409.59	0.2009	0.9515	65	8	-51	29	0.5	0.3
-46	324	411.81	0.1708	0.7322	64	8	-35	29	0.5	0.3
-46	328	414.69	0.1536	0.4812	62	7	-13	31	0.4	0.3
-46	332	417.47	0.1539	0.2149	61	7	9	31	0.4	0.3
-46	336	418.96	0.1705	-0.0514	59	6	20	30	0.3	0.2
-46	340	420.68	0.1976	-0.3014	57	5	33	29	0.3	0.2
-46	344	421.54	0.2272	-0.5165	56	5	40	27	0.2	0.1
-46	348	422.31	0.2520	-0.6771	55	4	47	25	0.1	0.1
-42	4	422.32	0.2442	-0.5432	56	5	48	27	0.2	0.1
-42	8	420.22	0.2226	-0.3406	57	5	29	28	0.2	0.2
-42	12	418.59	0.1956	-0.1458	58	6	16	30	0.3	0.2
-42	16	416.86	0.1630	0.0049	59	6	3	30	0.3	0.2
-42	20	415.62	0.1246	0.0863	59	7	-7	30	0.4	0.2
-42	24	415.09	0.0816	0.0900	58	7	-11	30	0.4	0.3
-42	28	414.80	0.0382	0.0264	58	7	-13	30	0.4	0.3
-42	32	414.22	0.0008	-0.0787	56	7	-17	30	0.4	0.3
-42	36	413.29	-0.0224	-0.1909	54	7	-25	30	0.4	0.2
-42	40	412.47	-0.0240	-0.2764	53	7	-32	29	0.3	0.2
-42	44	412.83	0.0010	-0.3116	53	7	-30	29	0.3	0.2
-42	48	412.54	0.0526	-0.2894	53	6	-33	29	0.3	0.2
-42	52	411.79	0.1249	-0.2220	54	6	-39	29	0.3	0.2
-42	56	411.05	0.2066	-0.1376	55	6	-46	29	0.3	0.2
-42	60	410.38	0.2818	-0.0725	55	6	-52	28	0.3	0.2
-42	64	410.29	0.3328	-0.0606	56	6	-53	28	0.2	0.2
-42	68	411.10	0.3441	-0.1219	55	6	-48	27	0.2	0.2
-42	72	413.05	0.3064	-0.2553	55	5	-32	27	0.2	0.2
-42	76	415.56	0.2199	-0.4375	54	5	-11	27	0.2	0.2
-42	80	417.21	0.0960	-0.6288	52	5	4	28	0.2	0.2
-42	84	418.33	-0.0447	-0.7846	51	6	14	29	0.3	0.2
-42	88	419.49	-0.1768	-0.8687	50	6	25	30	0.3	0.2
-42	92	419.66	-0.2763	-0.8637	50	6	27	31	0.4	0.2
-42	96	418.96	-0.3266	-0.7735	50	7	22	32	0.4	0.3
-42	100	418.51	-0.3231	-0.6201	52	7	18	31	0.4	0.3
-42	104	417.52	-0.2731	-0.4327	53	7	11	31	0.4	0.3
-42	108	415.85	-0.1935	-0.2378	55	7	-2	31	0.4	0.3
-42	112	414.26	-0.1051	-0.0526	56	7	-15	30	0.4	0.3
-42	116	412.88	-0.0272	0.1149	57	7	-27	30	0.4	0.3
-42	120	411.65	0.0265	0.2600	58	7	-37	29	0.4	0.3
-42	124	410.71	0.0503	0.3738	59	7	-44	29	0.4	0.3
-42	128	410.42	0.0453	0.4396	60	8	-46	29	0.5	0.3
-42	132	410.55	0.0180	0.4356	60	8	-44	29	0.5	0.3
-42	136	410.36	-0.0231	0.3444	59	8	-46	29	0.5	0.3
-42	140	410.64	-0.0695	0.1639	57	8	-44	29	0.4	0.3
-42	144	412.19	-0.1141	-0.0848	55	7	-32	30	0.4	0.3
-42	148	413.87	-0.1519	-0.3587	52	7	-20	30	0.4	0.3
-42	152	415.46	-0.1794	-0.6028	51	7	-8	30	0.3	0.2
-42	156	417.01	-0.1940	-0.7658	50	6	5	30	0.3	0.2
-42	160	418.73	-0.1935	-0.8159	50	6	18	30	0.3	0.2
-42	164	420.86	-0.1752	-0.7495	52	6	36	31	0.3	0.2
-42	168	419.60	-0.1368	-0.5910	53	6	26	31	0.3	0.2
-42	172	418.31	-0.0779	-0.3840	55	7	15	31	0.4	0.2
-42	176	418.38	-0.0016	-0.1781	57	7	16	31	0.4	0.2
-42	180	419.07	0.0836	-0.0157	59	7	22	31	0.4	0.2
-42	184	420.17	0.1645	0.0762	61	6	31	31	0.3	0.2
-42	188	421.34	0.2252	0.0901	62	6	40	31	0.3	0.2
-42	192	422.60	0.2519	0.0365	62	6	51	31	0.3	0.2
-42	196	423.89	0.2377	-0.0604	62	6	62	31	0.3	0.2
-42	200	424.95	0.1858	-0.1683	61	6	72	31	0.3	0.2
-42	204	425.76	0.1091	-0.2556	60	6	80	31	0.3	0.2
-42	208	426.14	0.0257	-0.2992	60	6	84	32	0.3	0.2
-42	212	425.87	-0.0476	-0.2924	59	6	81	33	0.4	0.2
-42	216	424.89	-0.1017	-0.2487	59	7	73	33	0.4	0.3
-42	220	423.78	-0.1377	-0.1985	59	7	62	34	0.4	0.3
-42	224	422.54	-0.1650	-0.1796	59	7	52	34	0.5	0.3
-42	228	421.33	-0.1945	-0.2216	57	7	41	33	0.5	0.3
-42	232	421.34	-0.2317	-0.3323	56	7	41	33	0.5	0.3
-42	236	423.38	-0.2720	-0.4913	55	7	59	34	0.4	0.3
-42	240	426.16	-0.3012	-0.6545	55	7	84	34	0.4	0.3
-42	244	427.52	-0.3015	-0.7703	54	6	96	33	0.4	0.2
-42	248	426.94	-0.2605	-0.7995	54	6	91	33	0.3	0.2
-42	252	426.64	-0.1781	-0.7316	55	6	88	32	0.3	0.2
-42	256	426.98	-0.0688	-0.5886	57	6	91	31	0.3	0.2
-42	260	427.13	0.0428	-0.4154	59	6	92	31	0.3	0.2
-42	264	428.93	0.1309	-0.2599	62	6	110	30	0.3	0.2
-42	268	427.32	0.1785	-0.1514	62	6	94	31	0.3	0.2
-42	272	424.92	0.1840	-0.0890	62	6	72	31	0.3	0.2
-42	276	423.40	0.1610	-0.0426	61	6	58	32	0.3	0.2
-42	280	422.38	0.1329	0.0319	61	6	49	32	0.3	0.2
-42	284	420.56	0.1230	0.1712	62	7	34	32	0.4	0.3
-42	288	417.91	0.1453	0.3869	63	7	13	32	0.4	0.3
-42	292	415.30	0.1998	0.6579	65	7	-8	31	0.4	0.3
-42	296	413.52	0.2728	0.9377	67	7	-22	30	0.5	0.3
-42	300	412.25	0.3427	1.1699	69	8	-32	30	0.5	0.3
-42	304	410.91	0.3883	1.3079	70	8	-42	30	0.5	0.3
-42	308	409.42	0.3961	1.3283	70	8	-53	29	0.5	0.3
-42	312	408.49	0.3644	1.2341	68	8	-61	29	0.5	0.3
-42	316	408.23	0.3035	1.0496	66	8	-62	29	0.5	0.3
-42	320	409.93	0.2311	0.8076	64	8	-50	29	0.5	0.3
-42	324	412.27	0.1663	0.5390	62	7	-32	30	0.4	0.3
-42	328	414.56	0.1242	0.2653	60	7	-14	30	0.4	0.3
-42	332	416.64	0.1117	-0.0009	58	7	1	30	0.4	0.2
-42	336	418.35	0.1265	-0.2518	57	6	15	30	0.3	0.2
-42	340	419.92	0.1596	-0.4781	55	5	27	29	0.2	0.2
-42	344	421.21	0.1991	-0.6658	54	5	37	26	0.2	0.1
-42	348	422.45	0.2336	-0.7965	55	5	28	26	0.2	0.1
-38	0	420.14	0.2595	-0.5655	56	5	14	28	0.2	0.2
-38	4	418.48	0.2480	-0.3531	57	6	-6	29	0.3	0.2
-38	8	415.92	0.2278	-0.1129	58	6	-25	30	0.3	0.2
-38	12	413.46	0.2009	0.1141	60	7	-29	30	0.4	0.3
-38	16	412.81	0.1679	0.2891	61	7	-27	30	0.4	0.3
-38	20	412.95	0.1303	0.3843	61	7	-22	30	0.4	0.3
-38	24	413.57	0.0909	0.3890	60	7	-16	30	0.4	0.3
-38	28	414.23	0.0554	0.3114	59	7	-13	30	0.4	0.3
-38	32	414.63	0.0308	0.1763	57	7	-13	30	0.4	0.3
-38	36	414.69	0.0241	0.0192	56	7	-15	30	0.4	0.2
-38	40	414.58	0.0399	-0.1226	55	6	-17	30	0.3	0.2
-38	44	414.46	0.0791	-0.2186	55	6	-22	29	0.3	0.2
-38	48	414.00	0.1384	-0.2529	55	6	-30	28	0.3	0.2
-38	52	413.09	0.2102	-0.2282	55	6	-40	28	0.2	0.2
-38	56	412.00	0.2837	-0.1658	55	6	-49	27	0.2	0.2
-38	60	411.00	0.3454	-0.0996	56	6	-57	28	0.2	0.2
-38	64	410.03	0.3808	-0.0663	55	6	-58	27	0.2	0.2
-38	68	409.83	0.3771	-0.0931	55	5	-36	27	0.2	0.2
-38	72	412.49	0.3263	-0.1880	55	6	-10	28	0.2	0.2
-38	76	415.55	0.2293	-0.3353	54	6	7	29	0.3	0.2
-38	80	417.54	0.0969	-0.4996	52	6	17	30	0.3	0.2
-38	84	418.62	-0.0504	-0.6373	52	6	25	31	0.3	0.2
-38	88	419.46	-0.1869	-0.7116	51	7	25	32	0.4	0.3
-38	92	419.44	-0.2883	-0.7047	52	7	20	32	0.4	0.3
-38	96	418.65	-0.3386	-0.6228	53	7	15	31	0.4	0.3
-38	100	417.95	-0.3342	-0.4903	54	7	9	31	0.5	0.3
-38	104	417.22	-0.2841	-0.3375	55	7	0	31	0.5	0.3
-38	108	416.06	-0.2062	-0.1867	56	7	-11	30	0.4	0.3
-38	112	414.75	-0.1213	-0.0453	57	7	-24	30	0.4	0.3
-38	116	413.23	-0.0466	0.0917	58	7	-35	29	0.4	0.3
-38	120	411.94	0.0074	0.2310	60	7	-34	29	0.5	0.3
-38	124	411.96	0.0377	0.3674	61	8	-32	29	0.5	0.3
-38	128	412.17	0.0468	0.4773	62	8	-29	30	0.5	0.3
-38	132	412.46	0.0399	0.5231	61	7	-27	30	0.5	0.3
-38	136	412.75	0.0219	0.4687	60	7	-23	30	0.5	0.3
-38	140	413.30	-0.0033	0.2985	57	7	-16	30	0.4	0.3
-38	144	414.26	-0.0331	0.0310	54	7	-8	30	0.4	0.2
-38	148	415.38	-0.0655	-0.2813	52	6	0	30	0.3	0.2
-38	152	416.48	-0.0980	-0.5662	50	6	8	30	0.3	0.2
-38	156	417.46	-0.1274	-0.7549	50	6	14	30	0.3	0.2
-38	160	418.27	-0.1486	-0.8047	51	6	16	30	0.3	0.2
-38	164	418.48	-0.1550	-0.7113	53	7	6	30	0.4	0.2
-38	168	417.18	-0.1391	-0.5070	55	7	6	31	0.4	0.3
-38	172	417.04	-0.0949	-0.2474	59	7	13	31	0.4	0.3
-38	176	417.92	-0.0216	0.0066	62	7	23	32	0.4	0.3
-38	180	419.12	0.0741	0.2045	64	7	34	32	0.4	0.3
-38	184	420.48	0.1760	0.3149	65	6	44	32	0.4	0.2
-38	188	421.82	0.2621	0.3272	65	6	54	32	0.3	0.2
-38	192	422.98	0.3103	0.2501	63	6	62	31	0.3	0.2
-38	196	423.92	0.3068	0.1080	62	6	69	30	0.3	0.2
-38	200	424.60	0.2517	-0.0627	60	6	76	31	0.3	0.2
-38	204	425.34	0.1607	-0.2193	60	6	86	31	0.3	0.2
-38	208	426.40	0.0590	-0.3231	59	6	91	32	0.3	0.2
-38	212	427.01	-0.0283	-0.3516	59	6	84	33	0.4	0.2
-38	216	426.11	-0.0868	-0.3087	59	7	75	34	0.4	0.3
-38	220	425.12	-0.1174	-0.2274	59	7	56	33	0.4	0.3
-38	224	423.10	-0.1343	-0.1592	58	7	37	33	0.5	0.3
-38	228	420.78	-0.1559	-0.1541	56	7	24	32	0.5	0.3
-38	232	419.15	-0.1931	-0.2373	57	7	60	34	0.4	0.3
-38	236	423.51	-0.2416	-0.3946	57	7	109	34	0.4	0.3
-38	240	428.82	-0.2824	-0.5745	56	6	117	33	0.4	0.2
-38	244	429.67	-0.2899	-0.7079	54	6	84	33	0.3	0.2
-38	248	426.16	-0.2454	-0.7375	54	6	53	32	0.3	0.2
-38	252	422.85	-0.1471	-0.6432	55	6	36	31	0.3	0.2
-38	256	420.90	-0.0140	-0.4510	60	6	69	31	0.3	0.2
-38	260	424.59	0.1207	-0.2216	64	6	100	31	0.3	0.2
-38	264	427.84	0.2228	-0.0218	65	6	87	31	0.3	0.2
-38	268	426.50	0.2711	0.1057	64	6	61	32	0.3	0.2
-38	272	423.73	0.2661	0.1607	63	6	43	32	0.3	0.2
-38	276	421.68	0.2290	0.1838	63	6	35	32	0.4	0.2
-38	280	420.69	0.1926	0.2346	64	7	29	32	0.4	0.3
-38	284	419.94	0.1872	0.3619	65	7	11	32	0.4	0.3
-38	288	417.66	0.2286	0.5788	67	7	-5	31	0.4	0.3
-38	292	415.65	0.3119	0.8552	70	7	-18	31	0.4	0.3
-38	296	414.02	0.4147	1.1288	71	7	-29	30	0.4	0.3
-38	300	412.70	0.5058	1.3298	72	7	-39	30	0.4	0.3
-38	304	411.53	0.5566	1.4070	71	7	-49	30	0.4	0.3
-38	308	410.42	0.5512	1.3440	68	7	-57	30	0.4	0.3
-38	312	409.32	0.4903	1.1604	65	7	-55	30	0.4	0.3
-38	316	409.55	0.3900	0.8990	63	7	-41	30	0.4	0.3
-38	320	411.31	0.2757	0.6077	60	7	-27	30	0.4	0.3
-38	324	413.06	0.1735	0.3234	58	7	-15	30	0.4	0.2
-38	328	414.57	0.1033	0.0648	56	6	-4	30	0.3	0.2
-38	332	415.97	0.0740	-0.1648	55	6	8	29	0.3	0.2
-38	336	417.61	0.0831	-0.3681	54	5	20	28	0.2	0.2
-38	340	419.17	0.1191	-0.5446	54	5	32	27	0.2	0.1
-38	344	420.55	0.1666	-0.6849	54	4	43	25	0.1	0.1
-38	348	421.89	0.2112	-0.7716	59	4	100	25	0.1	0.1
-38	360	427.97	0.2595	-0.5655	56	5	1	28	0.2	0.2
-34	0	416.91	0.2696	-0.3084	57	6	-11	29	0.3	0.2
-34	4	415.39	0.2662	-0.0737	59	6	-34	29	0.3	0.2
-34	8	412.45	0.2504	0.1833	59	7	-66	30	0.4	0.3
-34	12	408.07	0.2228	0.4220	61	7	-54	30	0.4	0.3
-34	16	409.41	0.1843	0.6048	63	8	-47	29	0.5	0.3
-34	20	410.34	0.1381	0.7046	63	8	-34	29	0.5	0.3
-34	24	411.83	0.0906	0.7095	63	8	-18	30	0.5	0.3
-34	28	413.87	0.0510	0.6242	62	7	-4	31	0.5	0.3
-34	32	415.58	0.0289	0.4687	61	7	3	31	0.4	0.3
-34	36	416.60	0.0308	0.2737	59	7	5	31	0.4	0.3
-34	40	417.03	0.0580	0.0753	57	6	3	30	0.3	0.2
-34	44	416.80	0.1060	-0.0924	56	6	-6	29	0.3	0.2
-34	48	415.99	0.1669	-0.2034	55	6	-17	28	0.2	0.2
-34	52	414.72	0.2309	-0.2470	55	6	-29	27	0.2	0.2
-34	56	413.31	0.2889	-0.2306	55	6	-40	27	0.2	0.2
-34	60	411.99	0.3319	-0.1790	55	6	-53	27	0.2	0.2
-34	64	410.49	0.3516	-0.1276	55	6	-63	28	0.2	0.2
-34	68	409.14	0.3395	-0.1110	56	6	-35	28	0.2	0.2
-34	72	412.65	0.2896	-0.1504	56	6	-5	29	0.3	0.2
-34	76	416.14	0.2011	-0.2442	55	6	12	30	0.3	0.2
-34	80	418.02	0.0818	-0.3674	54	6	16	30	0.3	0.2
-34	84	418.51	-0.0513	-0.4810	53	7	22	31	0.4	0.2
-34	88	419.08	-0.1753	-0.5475	53	7	21	32	0.4	0.3
-34	92	418.85	-0.2676	-0.5464	53	7	14	31	0.4	0.3
-34	96	417.91	-0.3130	-0.4818	54	7	11	32	0.5	0.3
-34	100	417.40	-0.3087	-0.3779	55	7	11	32	0.5	0.3
-34	104	417.38	-0.2640	-0.2643	56	7	9	31	0.5	0.3
-34	108	417.19	-0.1959	-0.1595	57	7	2	31	0.4	0.3
-34	112	416.47	-0.1222	-0.0614	57	7	-12	30	0.4	0.3
-34	116	414.69	-0.0558	0.0483	58	7	-25	30	0.4	0.3
-34	120	413.08	-0.0024	0.1877	60	7	-20	30	0.4	0.3
-34	124	413.77	0.0383	0.3556	62	7	-15	30	0.5	0.3
-34	128	414.24	0.0687	0.5207	64	7	-12	30	0.5	0.3
-34	132	414.66	0.0902	0.6280	64	7	-9	30	0.5	0.3
-34	136	415.12	0.1013	0.6204	63	7	-4	31	0.5	0.3
-34	140	415.70	0.0992	0.4674	60	7	0	31	0.4	0.3
-34	144	416.34	0.0814	0.1844	57	7	4	30	0.3	0.2
-34	148	416.92	0.0480	-0.1658	53	6	7	30	0.3	0.2
-34	152	417.41	0.0018	-0.4933	51	6	10	29	0.3	0.2
-34	156	417.72	-0.0513	-0.7126	50	6	9	30	0.3	0.2
-34	160	417.72	-0.1033	-0.7730	51	6	6	30	0.3	0.2
-34	164	417.17	-0.1440	-0.6726	53	7	-1	31	0.4	0.3
-34	168	416.15	-0.1618	-0.4532	56	7	-1	31	0.4	0.3
-34	172	416.11	-0.1458	-0.1802	59	7	8	31	0.5	0.3
-34	176	417.17	-0.0898	0.0809	62	7	22	32	0.5	0.3
-34	180	418.94	0.0024	0.2809	64	7	38	33	0.4	0.3
-34	184	420.89	0.1145	0.3916	66	7	51	33	0.4	0.3
-34	188	422.53	0.2196	0.4031	65	6	60	32	0.3	0.2
-34	192	423.66	0.2873	0.3187	64	6	66	31	0.3	0.2
-34	196	424.31	0.2955	0.1543	62	6	70	31	0.3	0.2
-34	200	424.64	0.2403	-0.0591	60	6	74	31	0.3	0.2
-34	204	425.21	0.1388	-0.2752	58	6	88	31	0.3	0.2
-34	208	426.66	0.0234	-0.4404	58	6	97	32	0.3	0.2
-34	212	427.56	-0.0718	-0.5114	58	6	88	32	0.4	0.2
-34	216	426.63	-0.1259	-0.4754	58	7	75	33	0.4	0.3
-34	220	425.21	-0.1396	-0.3614	58	7	58	33	0.4	0.3
-34	224	423.27	-0.1334	-0.2337	58	7	42	33	0.4	0.3
-34	228	421.39	-0.1347	-0.1662	57	7	37	33	0.4	0.3
-34	232	420.81	-0.1618	-0.2076	57	7	63	34	0.4	0.3
-34	236	423.84	-0.2120	-0.3557	57	7	97	34	0.4	0.3
-34	240	427.57	-0.2614	-0.5529	55	6	99	33	0.4	0.2
-34	244	427.81	-0.2763	-0.7100	53	6	70	32	0.3	0.2
-34	248	424.69	-0.2305	-0.7463	54	6	43	31	0.3	0.2
-34	252	421.70	-0.1205	-0.6269	56	6	32	31	0.3	0.2
-34	256	420.46	0.0301	-0.3800	60	6	43	31	0.3	0.2
-34	260	421.74	0.1798	-0.0827	64	6	55	32	0.3	0.2
-34	264	422.99	0.2865	0.1754	65	6	51	32	0.3	0.2
-34	268	422.64	0.3267	0.3346	65	6	40	32	0.4	0.2
-34	272	421.24	0.3049	0.3908	64	7	28	32	0.4	0.3
-34	276	419.87	0.2516	0.3939	64	7	22	32	0.4	0.3
-34	280	419.01	0.2091	0.4190	65	7	16	31	0.4	0.3
-34	284	418.26	0.2134	0.5271	67	7	5	31	0.4	0.3
-34	288	416.97	0.2792	0.7333	69	7	-6	31	0.4	0.3
-34	292	415.59	0.3950	0.9993	71	7	-17	31	0.4	0.3
-34	296	414.33	0.5286	1.2502	73	7	-26	30	0.4	0.3
-34	300	413.25	0.6399	1.4078	73	7	-34	30	0.4	0.3
-34	304	412.40	0.6957	1.4222	71	7	-39	30	0.4	0.3
-34	308	411.80	0.6800	1.2892	68	7	-42	30	0.3	0.2
-34	312	411.48	0.5973	1.0458	65	7	-39	29	0.3	0.2
-34	316	411.91	0.4691	0.7508	62	7	-29	30	0.3	0.2
-34	320	413.05	0.3257	0.4594	60	7	-19	30	0.3	0.2
-34	324	414.18	0.1971	0.2057	57	7	-13	30	0.3	0.2
-34	328	414.95	0.1054	-0.0021	56	6	-9	30	0.3	0.2
-34	332	415.36	0.0605	-0.1736	55	6	4	30	0.3	0.2
-34	336	417.09	0.0600	-0.3218	55	6	16	29	0.3	0.2
-34	340	418.51	0.0924	-0.4510	54	5	25	28	0.2	0.2
-34	344	419.75	0.1415	-0.5516	55	5	33	27	0.2	0.1
-34	348	420.66	0.1919	-0.6037	55	5	43	26	0.2	0.1
-34	352	421.87	0.2328	-0.5860	58	5	65	27	0.2	0.1
-34	356	424.16	0.2589	-0.4863	60	5	78	28	0.2	0.1
-34	360	425.52	0.2696	-0.3084	58	6	-16	29	0.3	0.2
-30	0	414.76	0.2779	-0.0285	60	6	-25	29	0.3	0.2
-30	4	413.63	0.2890	0.2101	61	7	-39	30	0.4	0.3
-30	8	411.65	0.2834	0.4626	63	7	-55	30	0.4	0.3
-30	12	409.37	0.2582	0.6909	64	8	-60	29	0.5	0.3
-30	16	408.48	0.2125	0.8619	65	8	-62	29	0.5	0.3
-30	20	407.94	0.1508	0.9528	65	8	-49	28	0.6	0.4
-30	24	409.75	0.0838	0.9534	66	8	-16	30	0.6	0.4
-30	28	413.91	0.0267	0.8655	66	8	10	32	0.6	0.4
-30	32	417.22	-0.0063	0.7019	64	8	23	32	0.5	0.3
-30	36	418.90	-0.0072	0.4849	62	7	30	32	0.5	0.3
-30	40	420.01	0.0226	0.2434	60	7	28	32	0.4	0.3
-30	44	419.80	0.0730	0.0111	57	6	15	30	0.3	0.2
-30	48	418.33	0.1301	-0.1789	56	6	-1	29	0.3	0.2
-30	52	416.60	0.1818	-0.3009	54	6	-16	28	0.2	0.2
-30	56	414.93	0.2213	-0.3440	54	6	-28	28	0.2	0.2
-30	60	413.53	0.2461	-0.3182	54	6	-36	28	0.2	0.2
-30	64	412.55	0.2556	-0.2530	55	6	-35	28	0.2	0.2
-30	68	412.60	0.2470	-0.1897	56	6	-20	29	0.3	0.2
-30	72	414.26	0.2151	-0.1653	56	6	-2	30	0.3	0.2
-30	76	416.32	0.1555	-0.1979	56	6	10	30	0.3	0.2
-30	80	417.77	0.0694	-0.2785	55	6	12	31	0.3	0.2
-30	84	417.88	-0.0328	-0.3745	54	7	10	31	0.4	0.2
-30	88	417.61	-0.1329	-0.4459	53	7	8	31	0.4	0.3
-30	92	417.19	-0.2104	-0.4639	53	7	5	31	0.4	0.3
-30	96	416.81	-0.2505	-0.4247	54	7	3	31	0.4	0.3
-30	100	416.57	-0.2498	-0.3479	55	7	13	31	0.4	0.3
-30	104	417.79	-0.2161	-0.2622	57	7	24	32	0.4	0.3
-30	108	419.20	-0.1638	-0.1848	58	7	28	32	0.4	0.3
-30	112	419.75	-0.1063	-0.1093	58	7	12	32	0.4	0.3
-30	116	417.78	-0.0507	-0.0087	60	7	3	31	0.4	0.3
-30	120	416.71	0.0030	0.1444	62	7	1	31	0.5	0.3
-30	124	416.34	0.0578	0.3527	64	7	2	31	0.5	0.3
-30	128	416.48	0.1144	0.5790	66	7	5	31	0.5	0.3
-30	132	416.86	0.1678	0.7529	67	7	9	32	0.5	0.3
-30	136	417.31	0.2081	0.7986	66	7	13	32	0.5	0.3
-30	140	417.93	0.2247	0.6718	64	7	16	31	0.4	0.3
-30	144	418.39	0.2115	0.3860	60	6	15	31	0.3	0.2
-30	148	418.39	0.1690	0.0136	56	6	14	30	0.3	0.2
-30	152	418.26	0.1037	-0.3403	53	6	11	29	0.3	0.2
-30	156	417.99	0.0253	-0.5787	52	6	7	29	0.3	0.2
-30	160	417.45	-0.0557	-0.6498	52	6	2	30	0.3	0.2
-30	164	416.63	-0.1287	-0.5606	53	7	-4	31	0.4	0.3
-30	168	415.77	-0.1817	-0.3649	55	7	-7	30	0.5	0.3
-30	172	415.31	-0.2016	-0.1346	58	8	1	31	0.5	0.3
-30	176	416.09	-0.1778	0.0705	61	8	22	32	0.5	0.3
-30	180	418.81	-0.1085	0.2162	64	7	45	33	0.5	0.3
-30	184	421.73	-0.0065	0.2911	65	7	62	34	0.4	0.3
-30	188	423.74	0.1003	0.2926	65	6	72	33	0.4	0.2
-30	192	424.84	0.1761	0.2168	63	6	74	32	0.3	0.2
-30	196	425.09	0.1911	0.0614	61	6	74	31	0.3	0.2
-30	200	425.19	0.1359	-0.1611	58	6	80	31	0.3	0.2
-30	204	425.77	0.0277	-0.4118	56	6	90	31	0.3	0.2
-30	208	426.93	-0.0954	-0.6271	55	6	99	32	0.3	0.2
-30	212	427.72	-0.1907	-0.7408	55	6	89	32	0.3	0.2
-30	216	426.68	-0.2310	-0.7164	55	6	71	33	0.4	0.2
-30	220	424.72	-0.2169	-0.5726	57	7	56	33	0.4	0.3
-30	224	423.09	-0.1755	-0.3828	58	7	49	33	0.4	0.3
-30	228	422.29	-0.1442	-0.2462	58	7	52	34	0.4	0.3
-30	232	422.56	-0.1498	-0.2400	57	7	64	34	0.4	0.3
-30	236	424.03	-0.1923	-0.3783	55	7	78	34	0.4	0.2
-30	240	425.51	-0.2437	-0.6001	53	6	73	32	0.3	0.2
-30	244	425.01	-0.2621	-0.7942	52	6	53	32	0.3	0.2
-30	248	422.78	-0.2149	-0.8519	52	6	33	30	0.3	0.2
-30	252	420.55	-0.0973	-0.7193	55	6	25	30	0.3	0.2
-30	256	419.60	0.0625	-0.4227	59	6	23	30	0.3	0.2
-30	260	419.32	0.2153	-0.0556	63	6	23	31	0.3	0.2
-30	264	419.36	0.3137	0.2688	65	6	21	31	0.4	0.2
-30	268	419.11	0.3346	0.4712	65	7	16	31	0.4	0.3
-30	272	418.42	0.2894	0.5410	65	7	11	32	0.4	0.3
-30	276	417.70	0.2186	0.5346	64	7	7	32	0.4	0.3
-30	280	417.20	0.1727	0.5401	65	7	4	31	0.5	0.3
-30	284	416.79	0.1900	0.6284	67	7	-1	31	0.5	0.3
-30	288	416.19	0.2806	0.8161	70	7	-8	31	0.4	0.3
-30	292	415.41	0.4243	1.0590	72	7	-16	31	0.4	0.3
-30	296	414.56	0.5799	1.2754	73	7	-23	30	0.4	0.3
-30	300	413.79	0.7027	1.3869	73	7	-28	30	0.3	0.2
-30	304	413.30	0.7597	1.3529	71	6	-28	30	0.3	0.2
-30	308	413.27	0.7390	1.1854	68	6	-26	29	0.3	0.2
-30	312	413.63	0.6501	0.9368	65	6	-21	30	0.3	0.2
-30	316	414.19	0.5173	0.6723	63	6	-13	30	0.3	0.2
-30	320	414.90	0.3708	0.4416	61	6	-8	30	0.3	0.2
-30	324	415.60	0.2382	0.2633	59	7	-4	30	0.4	0.2
-30	328	415.94	0.1391	0.1272	58	7	0	31	0.4	0.2
-30	332	416.38	0.0827	0.0100	57	6	5	30	0.3	0.2
-30	336	417.08	0.0680	-0.1058	57	6	11	30	0.3	0.2
-30	340	417.86	0.0865	-0.2199	56	6	16	30	0.3	0.2
-30	344	418.59	0.1256	-0.3136	56	6	18	29	0.3	0.2
-30	348	418.88	0.1724	-0.3585	57	5	19	28	0.2	0.2
-30	352	418.98	0.2169	-0.3298	58	5	15	29	0.2	0.2
-30	356	418.49	0.2531	-0.2170	59	6	1	29	0.3	0.2
-30	360	416.74	0.2779	-0.0285	59	6	-26	29	0.3	0.2
-26	0	413.38	0.2657	0.1897	61	7	-31	30	0.3	0.2
-26	4	412.67	0.2975	0.4228	63	7	-39	30	0.4	0.3
-26	8	411.59	0.3111	0.6585	65	7	-48	29	0.4	0.3
-26	12	410.32	0.2970	0.8608	66	8	-56	29	0.5	0.3
-26	16	409.07	0.2499	1.0031	66	8	-65	29	0.5	0.3
-26	20	407.38	0.1735	1.0699	66	8	-52	28	0.6	0.4
-26	24	409.18	0.0824	1.0558	67	8	-11	30	0.6	0.4
-26	28	414.47	-0.0017	0.9629	67	8	20	31	0.6	0.4
-26	32	418.45	-0.0573	0.7992	66	8	40	33	0.6	0.4
-26	36	420.90	-0.0725	0.5773	64	7	57	34	0.5	0.3
-26	40	423.16	-0.0497	0.3161	61	7	55	33	0.4	0.3
-26	44	422.97	-0.0040	0.0425	58	6	34	32	0.3	0.2
-26	48	420.60	0.0448	-0.2086	55	6	15	29	0.3	0.2
-26	52	418.38	0.0817	-0.3999	53	6	-2	29	0.3	0.2
-26	56	416.40	0.1024	-0.5023	52	6	-14	28	0.2	0.2
-26	60	414.97	0.1121	-0.5072	53	6	-20	28	0.3	0.2
-26	64	414.37	0.1184	-0.4341	54	6	-15	29	0.3	0.2
-26	68	414.81	0.1241	-0.3271	56	6	-8	29	0.3	0.2
-26	72	415.67	0.1240	-0.2396	56	6	-1	30	0.3	0.2
-26	76	416.42	0.1074	-0.2123	56	6	6	30	0.3	0.2
-26	80	417.26	0.0664	-0.2552	55	6	2	30	0.3	0.2
-26	84	416.77	0.0028	-0.3441	53	6	-3	30	0.3	0.2
-26	88	416.10	-0.0701	-0.4336	52	7	-5	30	0.4	0.2
-26	92	415.83	-0.1333	-0.4812	52	7	-2	31	0.4	0.3
-26	96	416.10	-0.1707	-0.4682	53	7	4	30	0.4	0.3
-26	100	416.76	-0.1763	-0.4058	55	7	16	31	0.4	0.3
-26	104	418.24	-0.1556	-0.3224	57	7	29	32	0.4	0.3
-26	108	419.82	-0.1199	-0.2401	58	7	34	32	0.4	0.3
-26	112	420.49	-0.0783	-0.1561	59	7	27	32	0.4	0.3
-26	116	419.64	-0.0324	-0.0426	61	7	23	32	0.4	0.3
-26	120	419.16	0.0229	0.1331	63	7	16	31	0.5	0.3
-26	124	418.30	0.0927	0.3783	66	7	16	31	0.5	0.3
-26	128	418.29	0.1747	0.6548	69	7	20	32	0.5	0.3
-26	132	418.73	0.2563	0.8839	70	7	21	32	0.5	0.3
-26	136	418.84	0.3184	0.9777	70	7	28	32	0.4	0.3
-26	140	419.74	0.3436	0.8829	67	7	33	32	0.4	0.3
-26	144	420.49	0.3244	0.6123	63	6	25	31	0.3	0.2
-26	148	419.51	0.2658	0.2458	59	6	18	30	0.3	0.2
-26	152	418.85	0.1812	-0.1019	56	6	13	30	0.3	0.2
-26	156	418.13	0.0857	-0.3311	54	6	5	30	0.3	0.2
-26	160	417.19	-0.0099	-0.3984	54	7	0	31	0.4	0.3
-26	164	416.37	-0.0991	-0.3277	55	7	-4	31	0.4	0.3
-26	168	415.66	-0.1756	-0.1885	56	7	-12	30	0.5	0.3
-26	172	414.53	-0.2295	-0.0550	56	8	-17	30	0.5	0.3
-26	176	413.81	-0.2472	0.0290	59	8	25	32	0.5	0.3
-26	180	419.15	-0.2197	0.0599	61	7	60	34	0.5	0.3
-26	184	423.52	-0.1512	0.0571	62	7	77	34	0.4	0.3
-26	188	425.33	-0.0647	0.0345	62	7	86	33	0.4	0.3
-26	192	426.38	0.0032	-0.0185	61	6	82	33	0.4	0.2
-26	196	425.94	0.0171	-0.1307	59	6	80	33	0.3	0.2
-26	200	425.79	-0.0383	-0.3214	56	6	84	33	0.3	0.2
-26	204	426.15	-0.1484	-0.5714	54	6	92	33	0.3	0.2
-26	208	427.09	-0.2719	-0.8152	53	6	105	33	0.3	0.2
-26	212	428.48	-0.3601	-0.9648	52	6	87	33	0.4	0.2
-26	216	426.50	-0.3803	-0.9560	52	7	61	34	0.4	0.3
-26	220	423.75	-0.3332	-0.7903	54	7	48	33	0.4	0.3
-26	224	422.19	-0.2514	-0.5457	57	7	51	34	0.4	0.3
-26	228	422.47	-0.1820	-0.3451	58	7	56	33	0.4	0.3
-26	232	423.07	-0.1597	-0.2955	56	7	62	34	0.4	0.3
-26	236	423.76	-0.1870	-0.4306	54	6	70	33	0.4	0.2
-26	240	424.69	-0.2326	-0.6876	51	6	58	32	0.3	0.2
-26	244	423.34	-0.2487	-0.9343	49	6	40	30	0.3	0.2
-26	248	421.36	-0.1979	-1.0324	50	6	23	29	0.3	0.2
-26	252	419.43	-0.0758	-0.9060	53	6	16	29	0.2	0.2
-26	256	418.51	0.0844	-0.5768	57	6	2	29	0.3	0.2
-26	260	416.89	0.2280	-0.1512	61	6	-1	30	0.3	0.2
-26	264	416.43	0.3056	0.2357	64	7	-2	31	0.4	0.3
-26	268	416.27	0.2985	0.4862	64	7	-4	31	0.4	0.3
-26	272	415.78	0.2276	0.5821	64	7	-7	31	0.5	0.3
-26	276	415.39	0.1432	0.5829	64	7	-7	31	0.5	0.3
-26	280	415.35	0.1005	0.5841	65	7	-5	31	0.5	0.3
-26	284	415.56	0.1349	0.6608	67	7	-5	31	0.5	0.3
-26	288	415.64	0.2473	0.8286	69	7	-8	31	0.4	0.3
-26	292	415.37	0.4069	1.0391	71	7	-13	31	0.4	0.3
-26	296	414.88	0.5669	1.2112	72	7	-19	31	0.4	0.2
-26	300	414.29	0.6837	1.2763	71	6	-23	30	0.3	0.2
-26	304	413.98	0.7323	1.2124	70	6	-18	29	0.3	0.2
-26	308	414.57	0.7102	1.0508	68	6	-9	29	0.3	0.2
-26	312	415.67	0.6327	0.8541	66	6	-3	30	0.3	0.2
-26	316	416.21	0.5230	0.6819	65	6	0	31	0.3	0.2
-26	320	416.54	0.4040	0.5628	64	7	4	31	0.4	0.3
-26	324	416.92	0.2933	0.4868	63	7	3	31	0.4	0.3
-26	328	416.77	0.2028	0.4200	62	7	6	31	0.4	0.3
-26	332	417.08	0.1389	0.3287	61	7	3	31	0.4	0.3
-26	336	416.81	0.1039	0.2010	59	7	4	30	0.4	0.3
-26	340	416.88	0.0962	0.0544	58	6	7	31	0.3	0.2
-26	344	417.36	0.1109	-0.0731	57	6	4	30	0.3	0.2
-26	348	417.07	0.1416	-0.1398	57	6	0	30	0.3	0.2
-26	352	416.57	0.1814	-0.1176	58	6	-10	29	0.3	0.2
-26	356	415.37	0.2247	-0.0018	59	6	-24	29	0.3	0.2
-26	360	413.71	0.2657	0.1897	60	7	-33	30	0.4	0.2
-22	0	412.40	0.2186	0.3022	62	7	-37	29	0.4	0.3
-22	4	411.91	0.2751	0.5338	64	7	-41	30	0.4	0.3
-22	8	411.31	0.3168	0.7532	66	7	-44	30	0.4	0.3
-22	12	410.85	0.3261	0.9257	67	8	-44	29	0.5	0.3
-22	16	410.66	0.2905	1.0303	67	8	-41	29	0.5	0.3
-22	20	410.92	0.2094	1.0591	67	8	-27	29	0.6	0.4
-22	24	412.56	0.0985	1.0144	67	8	-2	30	0.6	0.4
-22	28	415.58	-0.0139	0.9043	67	8	24	32	0.6	0.4
-22	32	418.88	-0.0981	0.7379	66	8	49	35	0.6	0.4
-22	36	422.08	-0.1357	0.5228	64	7	70	35	0.5	0.3
-22	40	424.62	-0.1277	0.2675	61	7	66	35	0.4	0.3
-22	44	424.16	-0.0925	-0.0128	58	6	49	33	0.4	0.2
-22	48	422.35	-0.0553	-0.2903	54	6	26	31	0.3	0.2
-22	52	419.61	-0.0341	-0.5250	51	6	6	29	0.3	0.2
-22	56	417.31	-0.0311	-0.6745	50	6	-6	29	0.3	0.2
-22	60	415.88	-0.0342	-0.7113	51	6	-11	29	0.3	0.2
-22	64	415.30	-0.0273	-0.6396	52	6	-8	29	0.3	0.2
-22	68	415.59	-0.0024	-0.5003	54	6	-3	30	0.3	0.2
-22	72	416.15	0.0337	-0.3585	55	6	-3	30	0.3	0.2
-22	76	416.17	0.0629	-0.2761	55	6	-8	29	0.3	0.2
-22	80	415.63	0.0670	-0.2842	54	6	-14	30	0.3	0.2
-22	84	414.86	0.0393	-0.3684	52	6	-17	29	0.3	0.2
-22	88	414.49	-0.0112	-0.4781	51	6	-15	30	0.3	0.2
-22	92	414.69	-0.0644	-0.5535	51	6	-8	30	0.3	0.2
-22	96	415.58	-0.1007	-0.5566	53	7	5	30	0.3	0.2
-22	100	417.02	-0.1107	-0.4875	55	7	17	31	0.4	0.2
-22	104	418.53	-0.0979	-0.3760	57	7	27	32	0.4	0.3
-22	108	419.66	-0.0723	-0.2556	58	7	31	32	0.4	0.3
-22	112	420.18	-0.0408	-0.1370	60	7	29	32	0.4	0.3
-22	116	419.85	-0.0015	0.0002	61	7	24	32	0.4	0.3
-22	120	419.22	0.0548	0.1898	64	7	20	32	0.4	0.3
-22	124	418.74	0.1348	0.4463	67	7	20	32	0.5	0.3
-22	128	418.72	0.2336	0.7387	70	7	22	32	0.5	0.3
-22	132	418.97	0.3318	0.9906	72	7	21	32	0.5	0.3
-22	136	418.88	0.4021	1.1121	72	7	28	32	0.4	0.3
-22	140	419.75	0.4224	1.0468	70	7	36	33	0.4	0.3
-22	144	420.81	0.3870	0.8078	65	7	19	31	0.4	0.2
-22	148	418.75	0.3085	0.4784	61	6	6	31	0.3	0.2
-22	152	417.22	0.2103	0.1750	58	6	-1	30	0.3	0.2
-22	156	416.37	0.1133	-0.0092	57	7	-2	31	0.4	0.3
-22	160	416.08	0.0266	-0.0480	58	7	0	31	0.4	0.3
-22	164	416.19	-0.0528	0.0111	58	7	3	31	0.5	0.3
-22	168	416.54	-0.1309	0.0805	58	8	3	31	0.5	0.3
-22	172	416.40	-0.2061	0.0863	57	8	4	31	0.5	0.3
-22	176	416.39	-0.2652	0.0084	59	7	48	34	0.5	0.3
-22	180	422.01	-0.2903	-0.1157	59	7	78	35	0.5	0.3
-22	184	425.48	-0.2729	-0.2245	59	7	84	34	0.4	0.3
-22	188	426.18	-0.2248	-0.2801	59	7	87	33	0.4	0.3
-22	192	426.48	-0.1783	-0.2980	59	7	86	33	0.4	0.3
-22	196	426.34	-0.1709	-0.3376	57	7	85	34	0.4	0.3
-22	200	426.23	-0.2248	-0.4587	55	7	85	34	0.4	0.3
-22	204	426.26	-0.3301	-0.6726	52	7	87	33	0.4	0.3
-22	208	426.42	-0.4469	-0.9197	50	7	86	34	0.4	0.3
-22	212	426.33	-0.5235	-1.0946	49	7	71	34	0.4	0.3
-22	216	424.76	-0.5239	-1.1047	50	7	50	34	0.4	0.3
-22	220	422.37	-0.4481	-0.9304	52	7	37	33	0.4	0.3
-22	224	420.84	-0.3328	-0.6484	56	7	45	33	0.4	0.3
-22	228	421.80	-0.2313	-0.4004	57	7	51	34	0.4	0.3
-22	232	422.55	-0.1838	-0.3205	56	7	53	33	0.4	0.3
-22	236	422.78	-0.1945	-0.4615	52	6	52	33	0.3	0.2
-22	240	422.65	-0.2298	-0.7613	49	6	44	31	0.3	0.2
-22	244	421.86	-0.2382	-1.0699	47	5	35	28	0.2	0.2
-22	248	420.87	-0.1812	-1.2230	48	5	26	27	0.2	0.1
-22	252	419.85	-0.0573	-1.1238	51	5	13	27	0.2	0.1
-22	256	418.41	0.0955	-0.7880	55	6	-7	28	0.2	0.2
-22	260	415.95	0.2192	-0.3298	59	6	-15	29	0.3	0.2
-22	264	414.78	0.2670	0.1004	62	7	-18	30	0.4	0.3
-22	268	414.25	0.2290	0.3924	62	7	-22	30	0.4	0.3
-22	272	413.53	0.1379	0.5224	62	8	-24	30	0.5	0.3
-22	276	413.13	0.0518	0.5500	63	8	-20	30	0.5	0.3
-22	280	413.67	0.0257	0.5704	64	8	-11	30	0.5	0.3
-22	284	414.80	0.0851	0.6543	67	7	-5	31	0.5	0.3
-22	288	415.56	0.2164	0.8094	69	7	-5	31	0.4	0.3
-22	292	415.72	0.3776	0.9832	70	7	-7	31	0.4	0.3
-22	296	415.55	0.5194	1.1014	70	7	-13	30	0.4	0.2
-22	300	414.98	0.6077	1.1154	69	6	-20	30	0.3	0.2
-22	304	414.22	0.6332	1.0304	69	6	-8	30	0.3	0.2
-22	308	415.64	0.6084	0.8996	68	6	5	30	0.3	0.2
-22	312	417.19	0.5548	0.7904	68	6	10	31	0.3	0.2
-22	316	417.72	0.4901	0.7449	68	7	10	31	0.4	0.3
-22	320	417.67	0.4229	0.7576	67	7	8	31	0.4	0.3
-22	324	417.34	0.3541	0.7820	67	7	4	31	0.4	0.3
-22	328	416.80	0.2832	0.7593	65	7	0	31	0.4	0.3
-22	332	416.30	0.2134	0.6528	63	7	-6	31	0.4	0.3
-22	336	415.50	0.1522	0.4681	60	7	-12	30	0.4	0.3
-22	340	414.84	0.1082	0.2505	58	7	-9	30	0.4	0.3
-22	344	415.36	0.0873	0.0639	57	7	-8	30	0.3	0.2
-22	348	415.51	0.0912	-0.0358	57	6	-12	30	0.3	0.2
-22	352	415.03	0.1178	-0.0211	58	7	-19	30	0.3	0.2
-22	356	414.18	0.1625	0.1023	60	7	-25	30	0.4	0.2
-22	360	413.41	0.2186	0.3022	59	7	-38	30	0.4	0.3
-18	0	411.66	0.1388	0.3270	62	7	-42	30	0.4	0.3
-18	4	411.11	0.2175	0.5676	64	7	-44	30	0.4	0.3
-18	8	410.78	0.2908	0.7801	66	7	-42	30	0.4	0.3
-18	12	411.05	0.3337	0.9295	67	7	-35	30	0.5	0.3
-18	16	412.02	0.3239	0.9966	68	8	-19	30	0.5	0.3
-18	20	413.87	0.2530	0.9782	67	8	-5	31	0.5	0.3
-18	24	415.40	0.1343	0.8851	66	8	4	31	0.6	0.4
-18	28	416.43	-0.0002	0.7372	65	8	23	32	0.6	0.4
-18	32	418.82	-0.1122	0.5544	64	8	48	34	0.6	0.3
-18	36	421.98	-0.1747	0.3487	63	7	86	35	0.5	0.3
-18	40	426.25	-0.1846	0.1220	60	7	61	34	0.5	0.3
-18	44	423.62	-0.1617	-0.1263	56	7	50	33	0.4	0.3
-18	48	422.40	-0.1357	-0.3863	53	6	25	31	0.3	0.2
-18	52	419.47	-0.1282	-0.6285	50	6	7	29	0.3	0.2
-18	56	417.37	-0.1408	-0.8067	48	6	-3	29	0.3	0.2
-18	60	416.16	-0.1556	-0.8770	49	6	-9	29	0.3	0.2
-18	64	415.48	-0.1492	-0.8229	50	6	-6	29	0.3	0.2
-18	68	415.82	-0.1090	-0.6722	53	6	0	30	0.3	0.2
-18	72	416.46	-0.0435	-0.4916	54	6	-6	30	0.3	0.2
-18	76	415.84	0.0222	-0.3592	54	6	-21	29	0.3	0.2
-18	80	414.08	0.0604	-0.3266	52	6	-33	29	0.3	0.2
-18	84	412.57	0.0574	-0.3931	51	6	-32	28	0.3	0.2
-18	88	412.70	0.0207	-0.5065	50	6	-27	29	0.3	0.2
-18	92	413.27	-0.0265	-0.5918	51	6	-14	29	0.3	0.2
-18	96	414.84	-0.0596	-0.5916	53	6	5	30	0.3	0.2
-18	100	417.12	-0.0659	-0.4939	56	6	20	31	0.4	0.2
-18	104	418.89	-0.0488	-0.3315	58	7	24	32	0.4	0.3
-18	108	419.36	-0.0207	-0.1540	60	7	28	32	0.4	0.3
-18	112	419.74	0.0096	0.0070	61	7	23	32	0.4	0.3
-18	116	419.07	0.0448	0.1579	62	7	15	31	0.4	0.3
-18	120	418.13	0.0970	0.3314	65	7	14	32	0.4	0.3
-18	124	417.99	0.1756	0.5531	68	7	10	32	0.5	0.3
-18	128	417.51	0.2754	0.8087	70	7	13	32	0.5	0.3
-18	132	417.86	0.3730	1.0363	71	7	6	32	0.5	0.3
-18	136	417.00	0.4360	1.1540	71	7	6	31	0.4	0.3
-18	140	417.08	0.4398	1.1077	69	7	8	32	0.4	0.3
-18	144	417.35	0.3821	0.9093	65	7	-11	30	0.4	0.3
-18	148	415.10	0.2852	0.6397	61	7	-24	30	0.4	0.3
-18	152	413.44	0.1829	0.4091	60	7	-25	30	0.4	0.3
-18	156	413.19	0.1020	0.2976	60	7	-16	30	0.4	0.3
-18	160	414.18	0.0479	0.3098	62	7	-1	31	0.5	0.3
-18	164	415.95	0.0049	0.3734	63	8	17	31	0.5	0.3
-18	168	418.27	-0.0498	0.3837	63	8	39	33	0.5	0.3
-18	172	420.88	-0.1273	0.2681	61	7	59	34	0.5	0.3
-18	176	423.29	-0.2173	0.0315	60	7	96	35	0.5	0.3
-18	180	427.41	-0.2934	-0.2462	57	7	93	35	0.5	0.3
-18	184	427.09	-0.3317	-0.4595	56	7	89	34	0.4	0.3
-18	188	426.66	-0.3289	-0.5442	57	7	88	33	0.4	0.3
-18	192	426.51	-0.3084	-0.5178	57	7	87	34	0.4	0.3
-18	196	426.43	-0.3081	-0.4688	57	7	86	34	0.5	0.3
-18	200	426.38	-0.3558	-0.4987	54	7	84	35	0.5	0.3
-18	204	426.08	-0.4498	-0.6523	51	7	78	35	0.5	0.3
-18	208	425.48	-0.5548	-0.8825	49	7	69	35	0.4	0.3
-18	212	424.56	-0.6201	-1.0722	48	7	56	34	0.4	0.3
-18	216	423.04	-0.6083	-1.1043	49	7	43	33	0.4	0.3
-18	220	421.52	-0.5182	-0.9375	52	7	35	33	0.4	0.3
-18	224	420.44	-0.3872	-0.6426	55	7	38	33	0.5	0.3
-18	228	420.89	-0.2708	-0.3719	57	7	44	33	0.5	0.3
-18	232	421.63	-0.2106	-0.2790	55	7	45	33	0.4	0.3
-18	236	421.83	-0.2105	-0.4323	52	6	40	32	0.4	0.2
-18	240	421.23	-0.2355	-0.7721	48	6	33	30	0.3	0.2
-18	244	420.62	-0.2339	-1.1373	46	5	30	27	0.2	0.1
-18	248	420.37	-0.1698	-1.3467	47	5	29	25	0.2	0.1
-18	252	420.30	-0.0471	-1.2895	50	5	20	25	0.2	0.1
-18	256	419.28	0.0911	-0.9759	53	5	-7	27	0.2	0.2
-18	260	416.03	0.1868	-0.5225	56	6	-23	29	0.3	0.2
-18	264	413.88	0.2007	-0.0835	59	7	-29	30	0.4	0.3
-18	268	412.85	0.1359	0.2290	60	7	-29	30	0.5	0.3
-18	272	412.57	0.0377	0.3923	61	8	-23	30	0.5	0.3
-18	276	413.13	-0.0306	0.4647	62	8	-12	30	0.5	0.3
-18	280	414.49	-0.0207	0.5329	65	8	-4	31	0.5	0.3
-18	284	415.61	0.0759	0.6517	67	7	0	31	0.5	0.3
-18	288	416.25	0.2267	0.8114	69	7	2	31	0.4	0.3
-18	292	416.57	0.3772	0.9521	70	7	2	31	0.4	0.3
-18	296	416.75	0.4807	1.0097	69	7	-1	31	0.4	0.3
-18	300	416.35	0.5191	0.9625	68	6	-7	31	0.3	0.2
-18	304	415.71	0.5058	0.8493	67	6	3	30	0.3	0.2
-18	308	416.91	0.4722	0.7469	68	6	17	31	0.4	0.2
-18	312	418.57	0.4457	0.7238	69	7	20	32	0.4	0.3
-18	316	418.85	0.4351	0.7976	70	7	19	32	0.4	0.3
-18	320	418.65	0.4295	0.9233	70	7	11	32	0.4	0.3
-18	324	417.62	0.4091	1.0168	69	7	2	31	0.5	0.3
-18	328	416.48	0.3601	1.0007	67	7	-6	31	0.5	0.3
-18	332	415.54	0.2834	0.8446	63	7	-15	31	0.4	0.3
-18	336	414.39	0.1938	0.5804	60	7	-27	30	0.4	0.3
-18	340	413.05	0.1114	0.2857	57	7	-19	30	0.4	0.3
-18	344	414.08	0.0528	0.0486	56	7	-15	30	0.4	0.3
-18	348	414.57	0.0267	-0.0671	56	7	-20	30	0.4	0.3
-18	352	413.98	0.0347	-0.0410	58	7	-25	30	0.4	0.3
-18	356	413.28	0.0741	0.1060	60	7	-29	30	0.4	0.3
-18	360	412.78	0.1388	0.3270	59	7	-44	29	0.4	0.3
-14	0	410.65	0.0489	0.3313	61	8	-52	29	0.4	0.3
-14	4	409.71	0.1377	0.5845	64	8	-53	30	0.5	0.3
-14	8	409.61	0.2357	0.7971	66	7	-46	29	0.4	0.3
-14	12	410.53	0.3130	0.9332	67	7	-32	30	0.4	0.3
-14	16	412.28	0.3371	0.9699	67	7	-12	31	0.5	0.3
-14	20	414.83	0.2887	0.9017	66	7	4	31	0.5	0.3
-14	24	416.72	0.1745	0.7454	64	8	10	32	0.5	0.3
-14	28	417.36	0.0277	0.5372	62	8	15	32	0.5	0.3
-14	32	417.86	-0.1059	0.3184	60	8	22	32	0.5	0.3
-14	36	418.82	-0.1899	0.1171	58	7	29	32	0.5	0.3
-14	40	419.74	-0.2145	-0.0644	56	7	23	32	0.5	0.3
-14	44	419.00	-0.1991	-0.2445	54	7	16	31	0.4	0.3
-14	48	418.28	-0.1777	-0.4424	51	6	9	31	0.3	0.2
-14	52	417.50	-0.1769	-0.6542	49	6	3	29	0.3	0.2
-14	56	416.81	-0.1996	-0.8428	47	6	-1	30	0.3	0.2
-14	60	416.31	-0.2250	-0.9523	47	6	-4	29	0.3	0.2
-14	64	415.96	-0.2237	-0.9401	49	6	-2	30	0.3	0.2
-14	68	416.19	-0.1788	-0.8079	51	6	-2	30	0.3	0.2
-14	72	416.25	-0.0991	-0.6104	53	6	-14	30	0.3	0.2
-14	76	414.79	-0.0147	-0.4323	53	6	-33	29	0.3	0.2
-14	80	412.57	0.0402	-0.3444	52	6	-44	29	0.3	0.2
-14	84	411.17	0.0477	-0.3653	51	6	-44	29	0.3	0.2
-14	88	411.15	0.0163	-0.4500	51	6	-36	28	0.3	0.2
-14	92	412.19	-0.0261	-0.5162	52	6	-16	30	0.3	0.2
-14	96	414.57	-0.0493	-0.4912	55	6	7	30	0.3	0.2
-14	100	417.30	-0.0392	-0.3521	58	7	18	31	0.4	0.3
-14	104	418.57	-0.0024	-0.1339	60	7	16	31	0.4	0.3
-14	108	418.37	0.0421	0.0966	61	7	8	31	0.4	0.3
-14	112	417.30	0.0791	0.2851	62	7	-7	31	0.4	0.3
-14	116	415.39	0.1094	0.4211	63	7	-18	31	0.4	0.3
-14	120	414.04	0.1475	0.5359	64	7	-14	31	0.4	0.3
-14	124	414.55	0.2078	0.6704	66	7	-24	30	0.4	0.3
-14	128	413.29	0.2892	0.8354	68	7	-21	30	0.4	0.3
-14	132	413.77	0.3690	0.9932	69	7	-22	30	0.4	0.3
-14	136	413.64	0.4130	1.0773	68	7	-29	30	0.4	0.3
-14	140	412.70	0.3958	1.0374	65	7	-43	30	0.4	0.3
-14	144	410.95	0.3183	0.8806	63	7	-50	29	0.4	0.3
-14	148	409.97	0.2103	0.6776	60	8	-54	30	0.4	0.3
-14	152	409.38	0.1145	0.5262	60	8	-56	29	0.5	0.3
-14	156	408.96	0.0623	0.4915	62	8	-37	29	0.5	0.3
-14	160	411.42	0.0554	0.5606	64	8	-5	31	0.5	0.3
-14	164	415.45	0.0651	0.6431	66	8	29	32	0.5	0.3
-14	168	419.78	0.0520	0.6227	66	7	67	35	0.5	0.3
-14	172	424.26	-0.0093	0.4283	63	7	89	34	0.5	0.3
-14	176	426.65	-0.1129	0.0836	60	7	101	34	0.4	0.3
-14	180	427.93	-0.2258	-0.2994	56	7	98	34	0.4	0.3
-14	184	427.65	-0.3097	-0.5817	55	7	91	34	0.4	0.3
-14	188	426.89	-0.3457	-0.6774	55	7	87	34	0.4	0.3
-14	192	426.44	-0.3471	-0.6042	57	7	85	34	0.5	0.3
-14	196	426.21	-0.3498	-0.4717	57	7	85	35	0.5	0.3
-14	200	426.22	-0.3875	-0.4136	56	7	80	35	0.5	0.3
-14	204	425.62	-0.4667	-0.5035	53	7	69	35	0.5	0.3
-14	208	424.50	-0.5596	-0.7078	50	7	59	35	0.5	0.3
-14	212	423.29	-0.6190	-0.9044	49	7	47	34	0.5	0.3
-14	216	421.94	-0.6077	-0.9598	50	7	39	33	0.5	0.3
-14	220	420.86	-0.5226	-0.8155	53	7	33	33	0.5	0.3
-14	224	420.22	-0.3987	-0.5331	56	7	35	33	0.5	0.3
-14	228	420.40	-0.2890	-0.2665	58	7	40	33	0.5	0.3
-14	232	421.10	-0.2325	-0.1776	56	7	43	33	0.4	0.3
-14	236	421.51	-0.2310	-0.3429	52	7	39	32	0.4	0.2
-14	240	421.16	-0.2490	-0.7061	48	6	31	30	0.3	0.2
-14	244	420.37	-0.2378	-1.1044	45	5	23	27	0.2	0.1
-14	248	419.59	-0.1681	-1.3535	46	4	20	25	0.2	0.1
-14	252	419.29	-0.0512	-1.3405	48	4	11	25	0.2	0.1
-14	256	418.29	0.0658	-1.0742	51	5	-23	27	0.2	0.2
-14	260	414.15	0.1281	-0.6671	53	6	-38	29	0.3	0.2
-14	264	412.03	0.1082	-0.2644	56	7	-38	29	0.4	0.3
-14	268	411.65	0.0251	0.0354	58	7	-26	30	0.5	0.3
-14	272	412.91	-0.0633	0.2204	61	8	-6	30	0.5	0.3
-14	276	415.33	-0.0921	0.3490	63	8	7	31	0.5	0.3
-14	280	416.92	-0.0259	0.4925	66	7	12	32	0.5	0.3
-14	284	417.56	0.1216	0.6780	69	7	15	32	0.5	0.3
-14	288	418.06	0.2952	0.8683	70	7	15	31	0.4	0.3
-14	292	418.25	0.4293	0.9901	70	7	16	31	0.4	0.3
-14	296	418.40	0.4827	0.9884	69	7	15	31	0.4	0.3
-14	300	418.36	0.4580	0.8710	67	7	12	31	0.4	0.3
-14	304	417.89	0.3952	0.7122	66	7	17	31	0.4	0.3
-14	308	418.49	0.3453	0.6128	67	7	28	32	0.4	0.3
-14	312	419.79	0.3406	0.6404	68	7	23	32	0.4	0.3
-14	316	419.23	0.3785	0.7884	70	7	22	32	0.4	0.3
-14	320	419.04	0.4275	0.9759	71	7	9	32	0.4	0.3
-14	324	417.50	0.4479	1.0903	70	7	-1	31	0.4	0.3
-14	328	416.17	0.4150	1.0466	67	7	-9	31	0.4	0.3
-14	332	415.27	0.3303	0.8302	63	7	-16	31	0.4	0.3
-14	336	414.39	0.2172	0.5019	59	7	-22	30	0.4	0.3
-14	340	413.65	0.1062	0.1664	56	7	-23	30	0.4	0.3
-14	344	413.63	0.0208	-0.0759	55	7	-22	30	0.4	0.3
-14	348	413.64	-0.0281	-0.1663	55	7	-27	30	0.4	0.3
-14	352	413.01	-0.0388	-0.1004	57	7	-32	30	0.4	0.3
-14	356	412.34	-0.0124	0.0843	59	7	-35	29	0.4	0.3
-14	360	411.86	0.0489	0.3313	58	8	-67	30	0.5	0.3
-10	0	407.30	-0.0161	0.3927	61	8	-70	30	0.5	0.3
-10	4	406.89	0.0618	0.6415	63	8	-66	30	0.5	0.3
-10	8	407.51	0.1656	0.8474	66	8	-55	29	0.5	0.3
-10	12	409.23	0.2648	0.9745	67	7	-39	30	0.5	0.3
-10	16	411.47	0.3185	0.9894	67	7	-18	31	0.4	0.3
-10	20	414.05	0.2951	0.8754	65	7	1	31	0.5	0.3
-10	24	416.38	0.1919	0.6493	63	7	13	32	0.5	0.3
-10	28	417.74	0.0403	0.3645	58	7	-1	31	0.5	0.3
-10	32	415.96	-0.1075	0.0924	55	7	-13	30	0.5	0.3
-10	36	414.44	-0.2052	-0.1119	53	7	-22	29	0.4	0.3
-10	40	413.41	-0.2355	-0.2375	52	7	-27	30	0.4	0.3
-10	44	412.82	-0.2162	-0.3209	52	7	-20	30	0.4	0.3
-10	48	413.80	-0.1859	-0.4193	51	7	-11	30	0.4	0.2
-10	52	414.98	-0.1781	-0.5684	49	6	-4	30	0.3	0.2
-10	56	415.92	-0.2008	-0.7533	48	6	0	30	0.3	0.2
-10	60	416.48	-0.2330	-0.9118	47	6	1	30	0.3	0.2
-10	64	416.65	-0.2413	-0.9704	48	6	2	30	0.3	0.2
-10	68	416.70	-0.2043	-0.8919	50	6	1	30	0.3	0.2
-10	72	416.63	-0.1284	-0.7037	52	6	-22	29	0.3	0.2
-10	76	413.89	-0.0449	-0.4857	52	7	-46	29	0.3	0.2
-10	80	410.78	0.0092	-0.3260	52	7	-52	29	0.3	0.2
-10	84	410.01	0.0151	-0.2684	52	7	-53	29	0.3	0.2
-10	88	409.87	-0.0162	-0.2875	52	7	-42	29	0.3	0.2
-10	92	411.12	-0.0515	-0.3058	54	7	-19	30	0.4	0.3
-10	96	414.06	-0.0568	-0.2428	57	7	4	31	0.4	0.3
-10	100	416.85	-0.0181	-0.0657	60	7	5	31	0.4	0.3
-10	104	416.90	0.0510	0.1914	63	7	1	31	0.4	0.3
-10	108	416.44	0.1212	0.4496	64	7	-18	31	0.5	0.3
-10	112	414.02	0.1682	0.6351	63	8	-44	30	0.5	0.3
-10	116	410.73	0.1885	0.7221	62	8	-75	30	0.5	0.3
-10	120	406.40	0.1997	0.7416	62	8	-66	30	0.4	0.3
-10	124	407.73	0.2244	0.7520	63	8	-67	30	0.4	0.3
-10	128	407.68	0.2703	0.7933	65	7	-50	29	0.4	0.3
-10	132	410.14	0.3206	0.8568	65	7	-45	30	0.4	0.3
-10	136	410.72	0.3427	0.8937	64	7	-55	30	0.4	0.3
-10	140	409.45	0.3107	0.8553	62	8	-80	31	0.4	0.3
-10	144	405.67	0.2253	0.7369	60	8	-75	30	0.5	0.3
-10	148	406.38	0.1189	0.5915	59	8	-71	30	0.5	0.3
-10	152	406.86	0.0388	0.5005	58	8	-85	31	0.5	0.3
-10	156	404.64	0.0189	0.5178	61	8	-52	29	0.5	0.3
-10	160	409.37	0.0583	0.6240	65	8	-7	31	0.5	0.3
-10	164	415.27	0.1201	0.7261	68	7	37	33	0.5	0.3
-10	168	420.71	0.1522	0.7066	68	7	89	34	0.5	0.3
-10	172	426.60	0.1183	0.4967	65	7	103	33	0.4	0.3
-10	176	428.10	0.0191	0.1267	60	6	106	33	0.4	0.2
-10	180	428.48	-0.1091	-0.2802	57	6	98	33	0.4	0.2
-10	184	427.62	-0.2181	-0.5722	55	7	88	33	0.4	0.2
-10	188	426.54	-0.2775	-0.6542	56	7	83	34	0.4	0.3
-10	192	425.98	-0.2918	-0.5425	58	7	79	35	0.5	0.3
-10	196	425.60	-0.2946	-0.3552	59	7	74	34	0.5	0.3
-10	200	424.92	-0.3231	-0.2399	57	7	64	36	0.5	0.3
-10	204	423.92	-0.3911	-0.2850	55	8	56	34	0.5	0.3
-10	208	422.87	-0.4775	-0.4664	52	7	49	35	0.5	0.3
-10	212	422.08	-0.5397	-0.6641	51	7	41	34	0.5	0.3
-10	216	421.10	-0.5414	-0.7396	52	7	34	33	0.5	0.3
-10	220	420.30	-0.4772	-0.6261	54	7	29	32	0.5	0.3
-10	224	419.68	-0.3778	-0.3763	57	8	30	32	0.5	0.3
-10	228	419.77	-0.2906	-0.1371	59	7	40	33	0.5	0.3
-10	232	421.01	-0.2493	-0.0655	57	7	47	34	0.5	0.3
-10	236	422.00	-0.2528	-0.2361	54	7	45	33	0.4	0.3
-10	240	421.89	-0.2666	-0.5954	49	6	34	31	0.3	0.2
-10	244	420.59	-0.2477	-0.9892	46	5	17	28	0.2	0.2
-10	248	418.72	-0.1756	-1.2459	45	5	-9	25	0.2	0.1
-10	252	415.79	-0.0699	-1.2651	45	5	-46	25	0.2	0.1
-10	256	411.32	0.0199	-1.0606	48	6	-53	28	0.2	0.2
-10	260	410.26	0.0457	-0.7363	50	7	-60	29	0.3	0.2
-10	264	409.01	-0.0054	-0.4150	53	7	-49	29	0.4	0.3
-10	268	410.10	-0.0972	-0.1665	56	7	-27	30	0.5	0.3
-10	272	412.73	-0.1611	0.0195	60	8	3	31	0.5	0.3
-10	276	416.38	-0.1346	0.2050	64	8	17	31	0.5	0.3
-10	280	418.30	0.0012	0.4417	67	7	21	32	0.5	0.3
-10	284	418.86	0.2078	0.7212	71	7	31	32	0.4	0.3
-10	288	420.15	0.4075	0.9705	72	7	28	32	0.4	0.3
-10	292	419.87	0.5253	1.0966	72	7	28	32	0.4	0.3
-10	296	419.76	0.5282	1.0499	70	7	34	32	0.4	0.3
-10	300	420.55	0.4405	0.8647	68	7	38	33	0.4	0.3
-10	304	420.98	0.3276	0.6473	66	7	27	32	0.4	0.3
-10	308	419.68	0.2578	0.5193	66	7	21	32	0.4	0.3
-10	312	418.94	0.2656	0.5480	67	7	14	32	0.4	0.3
-10	316	418.12	0.3367	0.7079	69	7	10	32	0.4	0.3
-10	320	417.59	0.4214	0.8947	70	7	3	31	0.4	0.3
-10	324	416.74	0.4653	0.9831	68	7	-5	31	0.4	0.3
-10	328	415.86	0.4386	0.8950	65	7	-9	31	0.4	0.3
-10	332	415.41	0.3476	0.6382	61	7	-13	30	0.4	0.2
-10	336	414.80	0.2247	0.2981	57	7	-20	30	0.3	0.2
-10	340	414.02	0.1066	-0.0086	54	7	-27	30	0.3	0.2
-10	344	413.16	0.0170	-0.1889	54	7	-32	30	0.4	0.2
-10	348	412.41	-0.0384	-0.2063	55	7	-34	29	0.4	0.3
-10	352	412.08	-0.0625	-0.0805	57	7	-39	29	0.4	0.3
-10	356	411.31	-0.0566	0.1373	59	8	-44	29	0.5	0.3
-10	360	410.60	-0.0161	0.3927	58	8	-87	31	0.5	0.3
-6	0	404.24	-0.0238	0.5533	60	8	-91	31	0.5	0.3
-6	4	403.60	0.0180	0.7573	63	8	-82	30	0.5	0.3
-6	8	404.87	0.1010	0.9315	66	8	-65	30	0.5	0.3
-6	12	407.58	0.1991	1.0429	67	8	-48	29	0.5	0.3
-6	16	410.11	0.2654	1.0421	66	7	-30	30	0.5	0.3
-6	20	412.48	0.2573	0.8916	64	7	-16	31	0.4	0.3
-6	24	414.31	0.1618	0.6000	60	7	-11	30	0.4	0.3
-6	28	414.85	0.0073	0.2355	55	7	-22	29	0.4	0.3
-6	32	413.41	-0.1494	-0.0974	51	7	-40	29	0.4	0.3
-6	36	411.05	-0.2525	-0.3089	50	7	-55	29	0.4	0.3
-6	40	409.04	-0.2766	-0.3731	50	7	-63	30	0.4	0.3
-6	44	407.97	-0.2382	-0.3425	51	7	-52	29	0.4	0.3
-6	48	409.66	-0.1813	-0.3170	52	7	-30	30	0.4	0.3
-6	52	412.53	-0.1491	-0.3817	51	7	-11	30	0.3	0.2
-6	56	414.98	-0.1577	-0.5540	50	6	3	30	0.3	0.2
-6	60	416.78	-0.1894	-0.7708	48	6	8	30	0.3	0.2
-6	64	417.52	-0.2087	-0.9256	48	6	2	29	0.3	0.2
-6	68	416.78	-0.1888	-0.9332	49	6	-11	29	0.3	0.2
-6	72	415.16	-0.1309	-0.7805	51	6	-27	29	0.3	0.2
-6	76	413.22	-0.0634	-0.5328	52	7	-41	29	0.3	0.2
-6	80	411.30	-0.0221	-0.2917	54	7	-47	29	0.4	0.3
-6	84	410.45	-0.0244	-0.1323	54	7	-48	29	0.4	0.3
-6	88	410.30	-0.0566	-0.0604	55	7	-39	29	0.4	0.3
-6	92	411.28	-0.0817	-0.0153	57	7	-25	30	0.4	0.3
-6	96	413.05	-0.0637	0.0832	60	7	-15	30	0.4	0.3
-6	100	414.33	0.0085	0.2776	63	7	-15	31	0.5	0.3
-6	104	414.37	0.1135	0.5406	65	7	-24	30	0.5	0.3
-6	108	413.30	0.2103	0.7907	66	8	-40	30	0.5	0.3
-6	112	411.20	0.2641	0.9425	65	8	-61	29	0.5	0.3
-6	116	408.48	0.2670	0.9590	63	8	-76	30	0.5	0.3
-6	120	406.33	0.2405	0.8714	62	8	-76	31	0.5	0.3
-6	124	406.23	0.2175	0.7541	61	8	-71	30	0.4	0.3
-6	128	407.14	0.2187	0.6745	62	7	-59	30	0.4	0.3
-6	132	408.91	0.2372	0.6517	62	7	-52	30	0.4	0.3
-6	136	409.74	0.2447	0.6524	62	7	-55	30	0.4	0.3
-6	140	409.30	0.2133	0.6245	60	8	-64	30	0.4	0.3
-6	144	407.96	0.1393	0.5438	59	8	-63	30	0.5	0.3
-6	148	408.00	0.0505	0.4387	58	8	-59	29	0.5	0.3
-6	152	408.52	-0.0079	0.3722	58	8	-56	29	0.5	0.3
-6	156	408.95	-0.0016	0.3943	61	7	-32	30	0.5	0.3
-6	160	412.20	0.0688	0.4953	65	7	6	31	0.5	0.3
-6	164	416.97	0.1648	0.5987	67	7	46	33	0.4	0.3
-6	168	421.89	0.2303	0.6004	68	6	83	33	0.4	0.3
-6	172	426.08	0.2237	0.4353	65	6	96	33	0.4	0.2
-6	176	427.42	0.1418	0.1266	61	6	95	33	0.3	0.2
-6	180	427.42	0.0196	-0.2168	58	6	88	32	0.3	0.2
-6	184	426.56	-0.0921	-0.4565	57	6	78	33	0.4	0.2
-6	188	425.53	-0.1581	-0.5046	58	7	74	33	0.4	0.3
-6	192	424.98	-0.1786	-0.3763	59	7	69	34	0.5	0.3
-6	196	424.54	-0.1844	-0.1815	60	7	61	35	0.5	0.3
-6	200	423.57	-0.2131	-0.0595	59	7	49	34	0.5	0.3
-6	204	422.17	-0.2811	-0.0940	56	8	43	33	0.5	0.3
-6	208	421.38	-0.3713	-0.2630	54	7	42	33	0.5	0.3
-6	212	421.20	-0.4443	-0.4547	53	7	37	34	0.5	0.3
-6	216	420.65	-0.4649	-0.5394	54	7	32	33	0.5	0.3
-6	220	420.03	-0.4264	-0.4547	56	8	27	33	0.5	0.3
-6	224	419.39	-0.3549	-0.2483	58	8	28	33	0.5	0.3
-6	228	419.43	-0.2918	-0.0529	60	8	43	33	0.5	0.3
-6	232	421.39	-0.2656	-0.0080	59	7	59	34	0.5	0.3
-6	236	423.37	-0.2726	-0.1756	55	7	62	34	0.4	0.3
-6	240	423.76	-0.2811	-0.5026	51	6	41	32	0.3	0.2
-6	244	421.41	-0.2552	-0.8513	48	6	20	29	0.3	0.2
-6	248	419.03	-0.1843	-1.0771	46	5	-10	27	0.2	0.2
-6	252	415.60	-0.0948	-1.1059	45	6	-54	27	0.2	0.2
-6	256	410.18	-0.0362	-0.9635	47	6	-61	29	0.3	0.2
-6	260	408.95	-0.0472	-0.7430	48	7	-63	30	0.3	0.2
-6	264	408.38	-0.1252	-0.5356	50	7	-55	29	0.4	0.3
-6	268	409.11	-0.2186	-0.3710	52	7	-38	29	0.4	0.3
-6	272	411.34	-0.2512	-0.2081	57	7	-14	30	0.5	0.3
-6	276	414.37	-0.1659	0.0227	62	7	4	31	0.5	0.3
-6	280	416.73	0.0385	0.3534	67	7	15	32	0.4	0.3
-6	284	418.11	0.3004	0.7383	72	7	21	32	0.4	0.3
-6	288	419.03	0.5239	1.0662	74	7	24	32	0.4	0.3
-6	292	419.33	0.6283	1.2219	73	7	27	32	0.4	0.3
-6	296	419.80	0.5899	1.1568	71	7	37	33	0.4	0.3
-6	300	420.83	0.4526	0.9242	68	7	42	33	0.4	0.3
-6	304	421.46	0.3013	0.6537	65	7	29	32	0.4	0.3
-6	308	419.92	0.2156	0.4808	64	7	16	31	0.4	0.3
-6	312	418.36	0.2286	0.4721	65	7	7	31	0.4	0.3
-6	316	417.30	0.3154	0.5917	67	7	2	31	0.4	0.3
-6	320	416.73	0.4136	0.7279	67	6	-2	31	0.4	0.2
-6	324	416.23	0.4622	0.7619	66	6	-5	30	0.3	0.2
-6	328	415.92	0.4338	0.6358	63	6	-5	30	0.3	0.2
-6	332	415.96	0.3431	0.3826	59	6	-9	30	0.3	0.2
-6	336	415.53	0.2303	0.1017	56	6	-15	30	0.3	0.2
-6	340	414.63	0.1331	-0.0981	55	7	-25	29	0.3	0.2
-6	344	413.46	0.0671	-0.1533	55	7	-32	30	0.4	0.3
-6	348	412.43	0.0255	-0.0659	57	7	-36	29	0.4	0.3
-6	352	411.77	-0.0046	0.1156	58	8	-47	28	0.5	0.3
-6	356	410.23	-0.0256	0.3343	60	8	-57	28	0.5	0.3
-6	360	408.69	-0.0238	0.5533	61	8	-95	31	0.5	0.3
-2	0	402.93	0.0385	0.7937	61	9	-105	32	0.6	0.3
-2	4	401.36	0.0237	0.8997	63	9	-95	31	0.6	0.3
-2	8	402.67	0.0612	1.0065	65	8	-70	29	0.6	0.4
[truncated: 2,181 more rows]
